# Supplementary material for: Functional study of Bergeyella cardium KP-43 subfamily peptidases as putative T9SS cargo
Source: Commun Biol. 2025 Apr 9;8:586. doi: 10.1038/s42003-025-07996-y (PMC11982257; doi:10.1038/s42003-025-07996-y)
Supplement: Supplementary file 3 — Supplementary Data 1 [file 42003_2025_7996_MOESM3_ESM.xlsx]

## Sheet: Figure 3 
Statistical Source Data for Fig. 3
Figure 3a
Tm	20 ℃	30 ℃	37 ℃	40 ℃	50 ℃	60 ℃	70 ℃	80 ℃	90 ℃
Experiment1	0.0516	0.0522	0.0514	0.0588	0.0692	0.1189	0.1008	0.0557	0.0533
Experiment2	0.053	0.0509	0.0521	0.0636	0.0611	0.1341	0.1053	0.0567	0.0694
Experiment3	0.0501	0.0504	0.0491	0.0683	0.0735	0.1437	0.11	0.0586	0.048
Mean	0.05157	0.05117	0.05087	0.06357	0.06793	0.1322	0.1054	0.057	0.0569
Std. Deviation	0.00145	0.0009292	0.00157	0.00475	0.006296	0.0125	0.0046	0.001473	0.01114
one-way ANOVA
Number of families	1
Number of comparisons per family	9
Alpha	0.05
Dunnett's multiple comparisons test	Mean Diff.	95.00% CI of diff.	Below threshold?	Summary	Adjusted P Value
60 vs. 20	0.08067	0.06592 to 0.09541	Yes	***	<0.0001
60 vs. 30	0.08107	0.06632 to 0.09581	Yes	***	<0.0001
60 vs. 37	0.08137	0.06662 to 0.09611	Yes	***	<0.0001
60 vs. 40	0.06867	0.05392 to 0.08341	Yes	***	<0.0001
60 vs. 50	0.0643	0.04956 to 0.07904	Yes	***	<0.0001
60 vs. 70	0.02687	0.01212 to 0.04161	Yes	***	0.0002
60 vs. 80	0.07523	0.06049 to 0.08998	Yes	***	<0.0001
60 vs. 90	0.07533	0.06059 to 0.09008	Yes	***	<0.0001
Test details	Mean 1	Mean 2	Mean Diff.	SE of diff.	n1	n2	q	DF
60 vs. 20	0.1322	0.05157	0.08067	0.005004	3	3	16.12	20
60 vs. 30	0.1322	0.05117	0.08107	0.005004	3	3	16.2	20
60 vs. 37	0.1322	0.05087	0.08137	0.005004	3	3	16.26	20
60 vs. 40	0.1322	0.06357	0.06867	0.005004	3	3	13.72	20
60 vs. 50	0.1322	0.06793	0.0643	0.005004	3	3	12.85	20
60 vs. 70	0.1322	0.1054	0.02687	0.005004	3	3	5.369	20
60 vs. 80	0.1322	0.057	0.07523	0.005004	3	3	15.03	20
60 vs. 90	0.1322	0.0569	0.07533	0.005004	3	3	15.05	20
Figure 3b
	azocasein	(-)	Ca2+	Mg2+	Mn2+	Zn2+	EDTA
Experiment1	0.0414	0.1062	0.1416	0.12	0.1131	0.0634	0.0612
Experiment2	0.0483	0.099	0.1607	0.1116	0.1185	0.0582	0.0558
Experiment3	0.0591	0.082	0.1578	0.1044	0.1108	0.0511	0.0562
Mean	0.0496	0.09573	0.1534	0.112	0.1141	0.05757	0.05773
Std. Deviation	0.008921	0.01243	0.01029	0.007808	0.003953	0.006174	0.003009
one-way ANOVA
Number of families	1
Number of comparisons per family	6
Alpha	0.05
Dunnett's multiple comparisons test	Mean Diff.	95.00% CI of diff.	Below threshold?	Summary	Adjusted P Value
azocasein vs. (-)	-0.04613	-0.06549 to -0.02678	Yes	***	<0.0001
azocasein vs. Ca2+	-0.1038	-0.1231 to -0.08441	Yes	***	<0.0001
azocasein vs. Mg2+	-0.0624	-0.08176 to -0.04304	Yes	***	<0.0001
azocasein vs. Mn2+	-0.06453	-0.08389 to -0.04518	Yes	***	<0.0001
azocasein vs. Zn2+	-0.007967	-0.02732 to 0.01139	No	ns	0.6929
azocasein vs. EDTA	-0.008133	-0.02749 to 0.01122	No	ns	0.6763
Test details	Mean 1	Mean 2	Mean Diff.	SE of diff.	n1	n2	q	DF
azocasein vs. (-)	0.0496	0.09573	-0.04613	0.006645	3	3	6.942	14
azocasein vs. Ca2+	0.0496	0.1534	-0.1038	0.006645	3	3	15.61	14
azocasein vs. Mg2+	0.0496	0.112	-0.0624	0.006645	3	3	9.39	14
azocasein vs. Mn2+	0.0496	0.1141	-0.06453	0.006645	3	3	9.711	14
azocasein vs. Zn2+	0.0496	0.05757	-0.007967	0.006645	3	3	1.199	14
azocasein vs. EDTA	0.0496	0.05773	-0.008133	0.006645	3	3	1.224	14
Number of families	1
Number of comparisons per family	6
Alpha	0.05
Dunnett's multiple comparisons test	Mean Diff.	95.00% CI of diff.	Below threshold?	Summary	Adjusted P Value
(-) vs. azocasein	0.04613	0.02678 to 0.06549	Yes	***	<0.0001
(-) vs. Ca2+	-0.05763	-0.07699 to -0.03828	Yes	***	<0.0001
(-) vs. Mg2+	-0.01627	-0.03562 to 0.003088	No	ns	0.1157
(-) vs. Mn2+	-0.0184	-0.03776 to 0.0009551	No	ns	0.0651
(-) vs. Zn2+	0.03817	0.01881 to 0.05752	Yes	***	0.0003
(-) vs. EDTA	0.038	0.01864 to 0.05736	Yes	***	0.0003
Test details	Mean 1	Mean 2	Mean Diff.	SE of diff.	n1	n2	q	DF
(-) vs. azocasein	0.09573	0.0496	0.04613	0.006645	3	3	6.942	14
(-) vs. Ca2+	0.09573	0.1534	-0.05763	0.006645	3	3	8.673	14
(-) vs. Mg2+	0.09573	0.112	-0.01627	0.006645	3	3	2.448	14
(-) vs. Mn2+	0.09573	0.1141	-0.0184	0.006645	3	3	2.769	14
(-) vs. Zn2+	0.09573	0.05757	0.03817	0.006645	3	3	5.743	14
(-) vs. EDTA	0.09573	0.05773	0.038	0.006645	3	3	5.718	14
Figure 3c
Ca2+(mM)	azocasein	0	1	5	10	20	40	50	60	70	80	90	100
Experiment1	0.0753	0.0957	0.1008	0.1585	0.1671	0.1795	0.1978	0.3477	0.3615	0.5815	0.7432	0.9025	1.2723
Experiment2	0.0823	0.0894	0.1024	0.1453	0.1532	0.1563	0.1767	0.3223	0.4125	0.4851	0.7155	0.7958	1.1162
Experiment3	0.0637	0.0915	0.1007	0.1399	0.1459	0.1672	0.1836	0.2991	0.3492	0.4886	0.6166	0.8476	1.0607
Mean	0.07377	0.0922	0.1013	0.1479	0.1554	0.1677	0.186	0.323	0.3744	0.5184	0.6918	0.8486	1.15
Std. Deviation	0.009394	0.003208	0.0009539	0.009569	0.01077	0.01161	0.01076	0.02431	0.03356	0.05467	0.06655	0.05336	0.1097
Spearman r		Goodness of Fit
r	0.9907	R squared	0.8255
95% confidence interval	0.9813 to 0.9954	Sy.x	0.1382
P value		Is slope significantly non-zero?
P (two-tailed)	<0.0001	F	160.9
P value summary	***	DFn, DFd	1, 34
Exact or approximate P value?	Approximate	P value	<0.0001
Significant? (alpha = 0.05)	Yes	Deviation from zero?	Significant
Number of XY Pairs	36
Figure 3d
pH	5	5.5	6	6.5	7	7.5	8	8.5	9	9.5	10	10.5	11
Experiment1	0.0713	0.1147	0.1018	0.0887	0.1322	0.1171	0.1233	0.1281	0.126	0.1144	0.0992	0.094	0.0976
Experiment2	0.0742	0.1024	0.1208	0.0905	0.1159	0.135	0.1167	0.1045	0.1351	0.1247	0.1048	0.0898	0.0905
Experiment3	0.0761	0.0962	0.1121	0.0982	0.1048	0.1146	0.0974	0.1048	0.1026	0.1087	0.1104	0.0805	0.098
Dunn's multiple comparisons test	Mean rank diff.	Significant?	Summary	Adjusted P Value
5 vs. 5.5	-16.33	No	ns	>0.9999
5 vs. 6	-22.33	No	ns	>0.9999
5 vs. 6.5	-6.833	No	ns	>0.9999
5 vs. 7	-27	No	ns	0.2901
5 vs. 7.5	-30	No	ns	0.0988
5 vs. 8	-22.67	No	ns	>0.9999
5 vs. 8.5	-23.33	No	ns	0.9496
5 vs. 9	-28.67	No	ns	0.1614
5 vs. 9.5	-25.67	No	ns	0.454
5 vs. 10	-18	No	ns	>0.9999
5 vs. 10.5	-4.333	No	ns	>0.9999
5 vs. 11	-8.833	No	ns	>0.9999
5.5 vs. 6	-6	No	ns	>0.9999
5.5 vs. 6.5	9.5	No	ns	>0.9999
5.5 vs. 7	-10.67	No	ns	>0.9999
5.5 vs. 7.5	-13.67	No	ns	>0.9999
5.5 vs. 8	-6.333	No	ns	>0.9999
5.5 vs. 8.5	-7	No	ns	>0.9999
5.5 vs. 9	-12.33	No	ns	>0.9999
5.5 vs. 9.5	-9.333	No	ns	>0.9999
5.5 vs. 10	-1.667	No	ns	>0.9999
5.5 vs. 10.5	12	No	ns	>0.9999
5.5 vs. 11	7.5	No	ns	>0.9999
6 vs. 6.5	15.5	No	ns	>0.9999
6 vs. 7	-4.667	No	ns	>0.9999
6 vs. 7.5	-7.667	No	ns	>0.9999
6 vs. 8	-0.3333	No	ns	>0.9999
6 vs. 8.5	-1	No	ns	>0.9999
6 vs. 9	-6.333	No	ns	>0.9999
6 vs. 9.5	-3.333	No	ns	>0.9999
6 vs. 10	4.333	No	ns	>0.9999
6 vs. 10.5	18	No	ns	>0.9999
6 vs. 11	13.5	No	ns	>0.9999
6.5 vs. 7	-20.17	No	ns	>0.9999
6.5 vs. 7.5	-23.17	No	ns	0.9988
6.5 vs. 8	-15.83	No	ns	>0.9999
6.5 vs. 8.5	-16.5	No	ns	>0.9999
6.5 vs. 9	-21.83	No	ns	>0.9999
6.5 vs. 9.5	-18.83	No	ns	>0.9999
6.5 vs. 10	-11.17	No	ns	>0.9999
6.5 vs. 10.5	2.5	No	ns	>0.9999
6.5 vs. 11	-2	No	ns	>0.9999
7 vs. 7.5	-3	No	ns	>0.9999
7 vs. 8	4.333	No	ns	>0.9999
7 vs. 8.5	3.667	No	ns	>0.9999
7 vs. 9	-1.667	No	ns	>0.9999
7 vs. 9.5	1.333	No	ns	>0.9999
7 vs. 10	9	No	ns	>0.9999
7 vs. 10.5	22.67	No	ns	>0.9999
7 vs. 11	18.17	No	ns	>0.9999
7.5 vs. 8	7.333	No	ns	>0.9999
7.5 vs. 8.5	6.667	No	ns	>0.9999
7.5 vs. 9	1.333	No	ns	>0.9999
7.5 vs. 9.5	4.333	No	ns	>0.9999
7.5 vs. 10	12	No	ns	>0.9999
7.5 vs. 10.5	25.67	No	ns	0.454
7.5 vs. 11	21.17	No	ns	>0.9999
8 vs. 8.5	-0.6667	No	ns	>0.9999
8 vs. 9	-6	No	ns	>0.9999
8 vs. 9.5	-3	No	ns	>0.9999
8 vs. 10	4.667	No	ns	>0.9999
8 vs. 10.5	18.33	No	ns	>0.9999
8 vs. 11	13.83	No	ns	>0.9999
8.5 vs. 9	-5.333	No	ns	>0.9999
8.5 vs. 9.5	-2.333	No	ns	>0.9999
8.5 vs. 10	5.333	No	ns	>0.9999
8.5 vs. 10.5	19	No	ns	>0.9999
8.5 vs. 11	14.5	No	ns	>0.9999
9 vs. 9.5	3	No	ns	>0.9999
9 vs. 10	10.67	No	ns	>0.9999
9 vs. 10.5	24.33	No	ns	0.697
9 vs. 11	19.83	No	ns	>0.9999
9.5 vs. 10	7.667	No	ns	>0.9999
9.5 vs. 10.5	21.33	No	ns	>0.9999
9.5 vs. 11	16.83	No	ns	>0.9999
10 vs. 10.5	13.67	No	ns	>0.9999
10 vs. 11	9.167	No	ns	>0.9999
10.5 vs. 11	-4.5	No	ns	>0.9999

## Sheet: Figure 4
Statistical Source Data for Fig. 4
Figure 4e
	azocasein	A-H160A(1:5)	A(1:5)	A(1:10)	A(1:25)	A(1:50)	A(1:100)	A(1:500)
Experiment1	0.0397	0.0562	0.1328	0.1371	0.1234	0.1172	0.0966	0.085
Experiment2	0.0409	0.0544	0.1349	0.1381	0.1142	0.1037	0.1124	0.0805
Experiment3	0.0634	0.0498	0.1366	0.1257	0.1169	0.109	0.1021	0.0863
Mean	0.048	0.05347	0.1348	0.1336	0.1182	0.11	0.1037	0.08393
Std. Deviation	0.01335	0.003301	0.001904	0.006889	0.004729	0.006802	0.008021	0.003044
one-way ANOVA
Number of families	1
Number of comparisons per family	7
Alpha	0.05
Dunnett's multiple comparisons test	Mean Diff.	95.00% CI of diff.	Below threshold?	Summary	Adjusted P Value
A-H160A(1:5) vs. azocasein	0.005467	-0.01104 to 0.02197	No	ns	0.8679
A-H160A(1:5) vs. A(1:5)	-0.0813	-0.09781 to -0.06479	Yes	***	<0.0001
A-H160A(1:5) vs. A(1:10)	-0.08017	-0.09667 to -0.06366	Yes	***	<0.0001
A-H160A(1:5) vs. A(1:25)	-0.0647	-0.08121 to -0.04819	Yes	***	<0.0001
A-H160A(1:5) vs. A(1:50)	-0.0565	-0.07301 to -0.03999	Yes	***	<0.0001
A-H160A(1:5) vs. A(1:100)	-0.05023	-0.06674 to -0.03373	Yes	***	<0.0001
A-H160A(1:5) vs. A(1:500)	-0.03047	-0.04697 to -0.01396	Yes	***	0.0004
Test details	Mean 1	Mean 2	Mean Diff.	SE of diff.	n1	n2	q	DF
A-H160A(1:5) vs. azocasein	0.05347	0.048	0.005467	0.005645	3	3	0.9684	16
A-H160A(1:5) vs. A(1:5)	0.05347	0.1348	-0.0813	0.005645	3	3	14.4	16
A-H160A(1:5) vs. A(1:10)	0.05347	0.1336	-0.08017	0.005645	3	3	14.2	16
A-H160A(1:5) vs. A(1:25)	0.05347	0.1182	-0.0647	0.005645	3	3	11.46	16
A-H160A(1:5) vs. A(1:50)	0.05347	0.11	-0.0565	0.005645	3	3	10.01	16
A-H160A(1:5) vs. A(1:100)	0.05347	0.1037	-0.05023	0.005645	3	3	8.898	16
A-H160A(1:5) vs. A(1:500)	0.05347	0.08393	-0.03047	0.005645	3	3	5.397	16
Figure 4f
	azocasein	B-H160A(1:5)	B(1:5)	B(1:10)	B(1:25)	B(1:50)	B(1:100)	B(1:500)
Experiment1	0.0466	0.0489	0.1226	0.1166	0.1083	0.1093	0.0835	0.053
Experiment2	0.0399	0.0518	0.1257	0.1221	0.1124	0.0861	0.0964	0.072
Experiment3	0.0453	0.0494	0.1146	0.1017	0.1075	0.1109	0.0994	0.0696
Mean	0.04393	0.05003	0.121	0.1135	0.1094	0.1021	0.0931	0.06487
Std. Deviation	0.003553	0.00155	0.005727	0.01055	0.002629	0.01388	0.008448	0.01035
one-way ANOVA
Number of families	1
Number of comparisons per family	7
Alpha	0.05
Dunnett's multiple comparisons test	Mean Diff.	95.00% CI of diff.	Below threshold?	Summary	Adjusted P Value
B-H160A(1:5) vs. azocasein	0.0061	-0.01346 to 0.02566	No	ns	0.8953
B-H160A(1:5) vs. B(1:5)	-0.07093	-0.09050 to -0.05137	Yes	***	<0.0001
B-H160A(1:5) vs. B(1:10)	-0.06343	-0.08300 to -0.04387	Yes	***	<0.0001
B-H160A(1:5) vs. B(1:25)	-0.05937	-0.07893 to -0.03980	Yes	***	<0.0001
B-H160A(1:5) vs. B(1:50)	-0.05207	-0.07163 to -0.03250	Yes	***	<0.0001
B-H160A(1:5) vs. B(1:100)	-0.04307	-0.06263 to -0.02350	Yes	***	<0.0001
B-H160A(1:5) vs. B(1:500)	-0.01483	-0.03440 to 0.004730	No	ns	0.1825
Test details	Mean 1	Mean 2	Mean Diff.	SE of diff.	n1	n2	q	DF
B-H160A(1:5) vs. azocasein	0.05003	0.04393	0.0061	0.006691	3	3	0.9117	16
B-H160A(1:5) vs. B(1:5)	0.05003	0.121	-0.07093	0.006691	3	3	10.6	16
B-H160A(1:5) vs. B(1:10)	0.05003	0.1135	-0.06343	0.006691	3	3	9.481	16
B-H160A(1:5) vs. B(1:25)	0.05003	0.1094	-0.05937	0.006691	3	3	8.873	16
B-H160A(1:5) vs. B(1:50)	0.05003	0.1021	-0.05207	0.006691	3	3	7.782	16
B-H160A(1:5) vs. B(1:100)	0.05003	0.0931	-0.04307	0.006691	3	3	6.437	16
B-H160A(1:5) vs. B(1:500)	0.05003	0.06487	-0.01483	0.006691	3	3	2.217	16

## Sheet: Figure 5
Statistical Source Data for Fig. 5
Figure 5c
		A self-cleavage				A non-self-cleavage
		Experiment1	Experiment2	Experiment3	Mean	Experiment1	Experiment2	Experiment3	Mean
	0 min	0.0467	0.0494	0.0504	0.04883	0.0432	0.0431	0.0447	0.04367
	5 min	0.0602	0.0639	0.0605	0.06153	0.0536	0.0527	0.0493	0.05187
	10 min	0.0723	0.0752	0.0657	0.07107	0.0655	0.0552	0.0488	0.0565
	15 min	0.0786	0.0815	0.0829	0.081	0.0667	0.063	0.0532	0.06097
	20 min	0.083	0.1079	0.0817	0.09087	0.0708	0.0668	0.0648	0.06747
	30 min	0.0991	0.1141	0.1151	0.1094	0.0803	0.0836	0.0726	0.07883
	60 min	0.1718	0.1691	0.1663	0.1691	0.1272	0.1178	0.1225	0.1225
	A self-cleavage VS A non-self-cleavage (Two-way ANOVA)
		Mean Diff.	95.00% CI of diff.	Below threshold?	Summary	Adjusted P Value	SE of diff.	t
	0 min	0.005167	-0.009385 to 0.01972	No	ns	0.9278	0.005029	1.027
	5 min	0.009667	-0.004885 to 0.02422	No	ns	0.3745	0.005029	1.922
	10 min	0.01457	1.473e-005 to 0.02912	Yes	*	0.0497	0.005029	2.896
	15 min	0.02003	0.005481 to 0.03459	Yes	**	0.0031	0.005029	3.983
	20 min	0.0234	0.008848 to 0.03795	Yes	***	0.0005	0.005029	4.653
	30 min	0.0306	0.01605 to 0.04515	Yes	***	<0.0001	0.005029	6.084
	60 min	0.04657	0.03201 to 0.06112	Yes	***	<0.0001	0.005029	9.259
Figure 5d
		B self-cleavage				B non-self-cleavage
		Experiment1	Experiment2	Experiment3	Mean	Experiment1	Experiment2	Experiment3	Mean
	0 min	0.0441	0.043	0.0433	0.04347	0.0457	0.0458	0.0456	0.0457
	5 min	0.0489	0.0547	0.0513	0.05163	0.0467	0.0468	0.0557	0.04973
	10 min	0.0624	0.0636	0.0587	0.06157	0.0471	0.049	0.0458	0.0473
	15 min	0.0696	0.0736	0.0677	0.0703	0.045	0.0484	0.0471	0.04683
	20 min	0.0722	0.0775	0.0706	0.07343	0.0506	0.0476	0.0451	0.04777
	30 min	0.0994	0.1053	0.0975	0.1007	0.044	0.0419	0.0431	0.043
	60 min	0.119	0.132	0.1103	0.1204	0.0513	0.0507	0.0525	0.0515
	B self-cleavage VS B non-self-cleavage (Two-way ANOVA)
		Mean Diff.	95.00% CI of diff.	Below threshold?	Summary	Adjusted P Value	SE of diff.	t
	0 min	-0.002233	-0.01149 to 0.007025	No	ns	0.9911	0.0032	0.6979
	5 min	0.0019	-0.007359 to 0.01116	No	ns	0.9967	0.0032	0.5937
	10 min	0.01427	0.005008 to 0.02353	Yes	***	0.0009	0.0032	4.458
	15 min	0.02347	0.01421 to 0.03273	Yes	***	<0.0001	0.0032	7.333
	20 min	0.02567	0.01641 to 0.03493	Yes	***	<0.0001	0.0032	8.021
	30 min	0.05773	0.04847 to 0.06699	Yes	***	<0.0001	0.0032	18.04
	60 min	0.06893	0.05967 to 0.07819	Yes	***	<0.0001	0.0032	21.54
Figure 5e
		A non-self-cleavage				B non-self-cleavage
		Experiment1	Experiment2	Experiment3	Mean	Experiment1	Experiment2	Experiment3	Mean
	0 min	0.0432	0.0431	0.0447	0.04367	0.0457	0.0458	0.0456	0.0457
	5 min	0.0536	0.0527	0.0493	0.05187	0.0467	0.0468	0.0557	0.04973
	10 min	0.0655	0.0552	0.0488	0.0565	0.0471	0.049	0.0458	0.0473
	15 min	0.0667	0.063	0.0532	0.06097	0.045	0.0484	0.0471	0.04683
	20 min	0.0708	0.0668	0.0648	0.06747	0.0506	0.0476	0.0451	0.04777
	30 min	0.0803	0.0836	0.0726	0.07883	0.044	0.0419	0.0431	0.043
	60 min	0.1272	0.1178	0.1225	0.1225	0.0513	0.0507	0.0525	0.0515
	A non-self-cleavage VS B non-self-cleavage (Two-way ANOVA)
		Mean Diff.	95.00% CI of diff.	Below threshold?	Summary	Adjusted P Value	SE of diff.	t
	0 min	-0.002033	-0.01162 to 0.007556	No	ns	0.9959	0.003314	0.6135
	5 min	0.002133	-0.007456 to 0.01172	No	ns	0.9945	0.003314	0.6437
	10 min	0.0092	-0.0003892 to 0.01879	No	ns	0.066	0.003314	2.776
	15 min	0.01413	0.004544 to 0.02372	Yes	**	0.0014	0.003314	4.264
	20 min	0.0197	0.01011 to 0.02929	Yes	***	<0.0001	0.003314	5.944
	30 min	0.03583	0.02624 to 0.04542	Yes	***	<0.0001	0.003314	10.81
	60 min	0.071	0.06141 to 0.08059	Yes	***	<0.0001	0.003314	21.42
Figure 5f
		A self-cleavage				B self-cleavage
		Experiment1	Experiment2	Experiment3	Mean	Experiment1	Experiment2	Experiment3	Mean
	0 min	0.0467	0.0494	0.0504	0.04883	0.0441	0.043	0.0433	0.04347
	5 min	0.0602	0.0639	0.0605	0.06153	0.0489	0.0547	0.0513	0.05163
	10 min	0.0723	0.0752	0.0657	0.07107	0.0624	0.0636	0.0587	0.06157
	15 min	0.0786	0.0815	0.0829	0.081	0.0696	0.0736	0.0677	0.0703
	20 min	0.083	0.1079	0.0817	0.09087	0.0722	0.0775	0.0706	0.07343
	30 min	0.0991	0.1141	0.1151	0.1094	0.0994	0.1053	0.0975	0.1007
	60 min	0.1718	0.1691	0.1663	0.1691	0.119	0.132	0.1103	0.1204
	A self-cleavage VS B self-cleavage (Two-way ANOVA)
		Mean Diff.	95.00% CI of diff.	Below threshold?	Summary	Adjusted P Value	SE of diff.	t
	0 min	0.005367	-0.008970 to 0.01970	No	ns	0.9072	0.004955	1.083
	5 min	0.0099	-0.004436 to 0.02424	No	ns	0.3295	0.004955	1.998
	10 min	0.0095	-0.004836 to 0.02384	No	ns	0.3774	0.004955	1.917
	15 min	0.0107	-0.003636 to 0.02504	No	ns	0.246	0.004955	2.159
	20 min	0.01743	0.003097 to 0.03177	Yes	*	0.0105	0.004955	3.518
	30 min	0.0087	-0.005636 to 0.02304	No	ns	0.4835	0.004955	1.756
	60 min	0.04863	0.03430 to 0.06297	Yes	***	<0.0001	0.004955	9.815

## Sheet: Figure 8
Statistical Source Data for Fig. 8
Figure 8e
Protein(E/S=1:5)		casein	average of casein	A	A-H160A	A-mut1	A-mut2	A-mut12
Absolute gray value	Experiment1	48223.8	54733.8	22306.1	51846.1	23069	46915.7	39529.2
	Experiment2	62042.2		5317	59231.6	23589.8	37887.7	36339.1
	Experiment3	53935.3		20972.1	55386.7	30799.5	52920.2	50463
Protein(E/S=1:5)		casein	A	A-H160A	A-mut1	A-mut2	A-mut12
Relative gray value	Experiment1	1	0.408	0.947	0.421	0.858	0.722
	Experiment2	1	0.097	1.082	0.431	0.692	0.664
	Experiment3	1	0.383	1.012	0.563	0.967	0.922
Mean		1	0.296	1.014	0.4717	0.839	0.7693
Std. Deviation		0	0.1728	0.06752	0.07925	0.1385	0.1354
one-way ANOVA
Number of families	1
Number of comparisons per family	5
Alpha	0.05
Dunnett's multiple comparisons test	Mean Diff.	95.00% CI of diff.	Below threshold?	Summary	Adjusted P Value
A vs. casein	-0.704	-0.9744 to -0.4336	Yes	***	<0.0001
A vs. A-H160A	-0.7177	-0.9881 to -0.4472	Yes	***	<0.0001
A vs. A-mut1	-0.1757	-0.4461 to 0.09477	No	ns	0.2689
A vs. A-mut2	-0.543	-0.8134 to -0.2726	Yes	***	0.0003
A vs. A-mut12	-0.4733	-0.7438 to -0.2029	Yes	**	0.0011
Test details	Mean 1	Mean 2	Mean Diff.	SE of diff.	n1	n2	q	DF
A vs. casein	0.296	1	-0.704	0.09321	3	3	7.553	12
A vs. A-H160A	0.296	1.014	-0.7177	0.09321	3	3	7.699	12
A vs. A-mut1	0.296	0.4717	-0.1757	0.09321	3	3	1.885	12
A vs. A-mut2	0.296	0.839	-0.543	0.09321	3	3	5.825	12
A vs. A-mut12	0.296	0.7693	-0.4733	0.09321	3	3	5.078	12
Figure 8f
Protein(E/S=1:10)		casein	average of casein	A	A-H160A	A-mut1	A-mut2	A-mut12
Absolute gray value	Experiment1	48223.8	54733.8	26914.6	58498.9	13797.9	50242.8	36355.6
	Experiment2	62042.2		25619.4	56612.9	18637.1	42038.4	46611.4
	Experiment3	53935.3		24564.2	56486.5	26590.2	54995	53719.6
Protein(E/S=1:10)		casein	A	A-H160A	A-mut1	A-mut2	A-mut12
Relative gray value	Experiment1	1	0.492	1.069	0.252	0.918	0.664
	Experiment2	1	0.468	1.034	0.341	0.768	0.852
	Experiment3	1	0.449	1.032	0.486	1.005	0.981
Mean		1	0.4697	1.045	0.3597	0.897	0.8323
Std. Deviation		0	0.02155	0.02081	0.1181	0.1199	0.1594
one-way ANOVA
Number of families	1
Number of comparisons per family	5
Alpha	0.05
Dunnett's multiple comparisons test	Mean Diff.	95.00% CI of diff.	Below threshold?	Summary	Adjusted P Value
A vs. casein	-0.5303	-0.7564 to -0.3043	Yes	***	<0.0001
A vs. A-H160A	-0.5753	-0.8014 to -0.3493	Yes	***	<0.0001
A vs. A-mut1	0.11	-0.1160 to 0.3360	No	ns	0.5112
A vs. A-mut2	-0.4273	-0.6534 to -0.2013	Yes	***	0.0006
A vs. A-mut12	-0.3627	-0.5887 to -0.1366	Yes	**	0.0023
Test details	Mean 1	Mean 2	Mean Diff.	SE of diff.	n1	n2	q	DF
A vs. casein	0.4697	1	-0.5303	0.07791	3	3	6.807	12
A vs. A-H160A	0.4697	1.045	-0.5753	0.07791	3	3	7.384	12
A vs. A-mut1	0.4697	0.3597	0.11	0.07791	3	3	1.412	12
A vs. A-mut2	0.4697	0.897	-0.4273	0.07791	3	3	5.485	12
A vs. A-mut12	0.4697	0.8323	-0.3627	0.07791	3	3	4.655	12

## Sheet: Figure 10
Statistical Source Data for Fig. 10
Figure 10d
	X					Y	Z
	Media	A	A-H160A	A+Ca2+	A-H160A+Ca2+	Total cell death	Blank
Experiment1	0.248	0.251	0.348	0.609	0.32	3.115	0.06
Experiment2	0.257	0.271	0.328	0.895	0.327	3.099	0.062
Experiment3	0.245	0.254	0.321	0.943	0.319	3.802	0.061
Cytotoxicity (%) : [(X-Z)/(Y-Z)] × 100%
	Media	A	A-H160A	A+Ca2+	A-H160A+Ca2+
Experiment1	0.0615	0.0625	0.0943	0.1797	0.0851
Experiment2	0.0642	0.0688	0.0876	0.2743	0.0873
Experiment3	0.0492	0.0515	0.0695	0.2358	0.069
Mean	5.83	6.093	8.38	22.99	8.047
Std. Deviation	0.7996	0.8756	1.283	4.757	0.9991
one-way ANOVA
Number of families	1
Number of comparisons per family	4
Alpha	0.05
Dunnett's multiple comparisons test	Mean Diff.	95.00% CI of diff.	Below threshold?	Summary	Adjusted P Value
A+Ca2+ vs. Media	17.16	11.71 to 22.62	Yes	***	<0.0001
A+Ca2+ vs. A	16.9	11.45 to 22.35	Yes	***	<0.0001
A+Ca2+ vs. A-H160A	14.61	9.161 to 20.07	Yes	***	<0.0001
A+Ca2+ vs. A-H160A+Ca2+	14.95	9.495 to 20.40	Yes	***	<0.0001
Test details	Mean 1	Mean 2	Mean Diff.	SE of diff.	n1	n2	q	DF
A+Ca2+ vs. Media	22.99	5.83	17.16	1.886	3	3	9.1	10
A+Ca2+ vs. A	22.99	6.093	16.9	1.886	3	3	8.96	10
A+Ca2+ vs. A-H160A	22.99	8.38	14.61	1.886	3	3	7.748	10
A+Ca2+ vs. A-H160A+Ca2+	22.99	8.047	14.95	1.886	3	3	7.925	10
Number of families	1
Number of comparisons per family	4
Alpha	0.05
Dunnett's multiple comparisons test	Mean Diff.	95.00% CI of diff.	Below threshold?	Summary	Adjusted P Value
A vs. Media	0.2633	-5.189 to 5.715	No	ns	0.9997
A vs. A-H160A	-2.287	-7.739 to 3.165	No	ns	0.5834
A vs. A+Ca2+	-16.9	-22.35 to -11.45	Yes	***	<0.0001
A vs. A-H160A+Ca2+	-1.953	-7.405 to 3.499	No	ns	0.6961
Test details	Mean 1	Mean 2	Mean Diff.	SE of diff.	n1	n2	q	DF
A vs. Media	6.093	5.83	0.2633	1.886	3	3	0.1396	10
A vs. A-H160A	6.093	8.38	-2.287	1.886	3	3	1.212	10
A vs. A+Ca2+	6.093	22.99	-16.9	1.886	3	3	8.96	10
A vs. A-H160A+Ca2+	6.093	8.047	-1.953	1.886	3	3	1.036	10
Number of families	1
Number of comparisons per family	4
Alpha	0.05
Dunnett's multiple comparisons test	Mean Diff.	95.00% CI of diff.	Below threshold?	Summary	Adjusted P Value
Media vs. A	-0.2633	-5.715 to 5.189	No	ns	0.9997
Media vs. A-H160A	-2.55	-8.002 to 2.902	No	ns	0.4979
Media vs. A+Ca2+	-17.16	-22.62 to -11.71	Yes	***	<0.0001
Media vs. A-H160A+Ca2+	-2.217	-7.669 to 3.235	No	ns	0.6068
Test details	Mean 1	Mean 2	Mean Diff.	SE of diff.	n1	n2	q	DF
Media vs. A	5.83	6.093	-0.2633	1.886	3	3	0.1396	10
Media vs. A-H160A	5.83	8.38	-2.55	1.886	3	3	1.352	10
Media vs. A+Ca2+	5.83	22.99	-17.16	1.886	3	3	9.1	10
Media vs. A-H160A+Ca2+	5.83	8.047	-2.217	1.886	3	3	1.175	10
