# Supplementary material for: Functional study of Bergeyella cardium KP-43 subfamily peptidases as putative T9SS cargo
Source: Commun Biol. 2025 Apr 9;8:586. doi: 10.1038/s42003-025-07996-y (PMC11982257; doi:10.1038/s42003-025-07996-y)
Supplement: Supplementary file 5 — Supplementary Data 3 [file 42003_2025_7996_MOESM5_ESM.txt]

20241021-litian-20241017-01-01
C:\LabSolutions\Data\PPSQ30\20241021-litian-20241017-01-01\20241021-litian-20241017-01-01_D01.lcd
[Time(sec)]	[Intensity(mv)]
0.0	0.0923
0.3	0.0923
0.6	0.0306
0.9	-0.0003
1.2	-0.0002
1.5	0.0001
1.8	0.0007
2.1	0.0011
2.4	0.0017
2.7	0.0017
3.0	0.0013
3.3	0.0015
3.6	0.0011
3.9	0.0002
4.2	0.0003
4.5	0.0011
4.8	0.0023
5.1	0.0026
5.4	0.0023
5.7	0.0020
6.0	0.0018
6.3	0.0013
6.6	0.0010
6.9	0.0012
7.2	0.0011
7.5	0.0004
7.8	0.0008
8.1	0.0008
8.4	0.0008
8.7	0.0014
9.0	0.0022
9.3	0.0029
9.6	0.0035
9.9	0.0033
10.2	0.0029
10.5	0.0028
10.8	0.0029
11.1	0.0032
11.4	0.0033
11.7	0.0034
12.0	0.0030
12.3	0.0023
12.6	0.0016
12.9	0.0017
13.2	0.0014
13.5	0.0009
13.8	-0.0002
14.1	-0.0009
14.4	-0.0014
14.7	-0.0013
15.0	-0.0006
15.3	0.0003
15.6	0.0005
15.9	0.0005
16.2	0.0012
16.5	0.0014
16.8	0.0015
17.1	0.0014
17.4	0.0012
17.7	0.0008
18.0	0.0006
18.3	0.0011
18.6	0.0015
18.9	0.0012
19.2	0.0005
19.5	0.0001
19.8	0.0002
20.1	0.0002
20.4	0.0002
20.7	0.0009
21.0	0.0013
21.3	0.0011
21.6	0.0007
21.9	-0.0001
22.2	-0.0010
22.5	-0.0015
22.8	-0.0011
23.1	-0.0005
23.4	-0.0009
23.7	-0.0014
24.0	-0.0017
24.3	-0.0017
24.6	-0.0009
24.9	0.0001
25.2	0.0011
25.5	0.0015
25.8	0.0010
26.1	0.0003
26.4	0.0001
26.7	0.0001
27.0	-0.0002
27.3	0.0000
27.6	0.0007
27.9	0.0016
28.2	0.0023
28.5	0.0030
28.8	0.0029
29.1	0.0027
29.4	0.0023
29.7	0.0021
30.0	0.0017
30.3	0.0016
30.6	0.0019
30.9	0.0028
31.2	0.0033
31.5	0.0036
31.8	0.0035
32.1	0.0029
32.4	0.0027
32.7	0.0024
33.0	0.0024
33.3	0.0024
33.6	0.0025
33.9	0.0023
34.2	0.0014
34.5	0.0003
34.8	-0.0002
35.1	0.0001
35.4	0.0004
35.7	0.0007
36.0	0.0011
36.3	0.0022
36.6	0.0025
36.9	0.0022
37.2	0.0019
37.5	0.0019
37.8	0.0015
38.1	0.0013
38.4	0.0018
38.7	0.0020
39.0	0.0017
39.3	0.0018
39.6	0.0021
39.9	0.0022
40.2	0.0023
40.5	0.0017
40.8	0.0006
41.1	-0.0006
41.4	-0.0008
41.7	-0.0004
42.0	-0.0000
42.3	-0.0001
42.6	-0.0002
42.9	-0.0003
43.2	-0.0007
43.5	-0.0003
43.8	-0.0000
44.1	0.0001
44.4	-0.0001
44.7	-0.0000
45.0	0.0004
45.3	0.0007
45.6	0.0011
45.9	0.0017
46.2	0.0026
46.5	0.0021
46.8	0.0009
47.1	-0.0001
47.4	-0.0005
47.7	-0.0008
48.0	-0.0010
48.3	-0.0014
48.6	-0.0014
48.9	-0.0004
49.2	0.0003
49.5	0.0012
49.8	0.0014
50.1	0.0008
50.4	-0.0002
50.7	-0.0001
51.0	-0.0006
51.3	-0.0015
51.6	-0.0017
51.9	-0.0018
52.2	-0.0008
52.5	0.0003
52.8	0.0004
53.1	0.0004
53.4	0.0007
53.7	0.0011
54.0	0.0013
54.3	0.0018
54.6	0.0022
54.9	0.0030
55.2	0.0040
55.5	0.0047
55.8	0.0049
56.1	0.0052
56.4	0.0051
56.7	0.0042
57.0	0.0033
57.3	0.0032
57.6	0.0030
57.9	0.0031
58.2	0.0038
58.5	0.0043
58.8	0.0038
59.1	0.0027
59.4	0.0019
59.7	0.0019
60.0	0.0023
60.3	0.0022
60.6	0.0020
60.9	0.0025
61.2	0.0029
61.5	0.0030
61.8	0.0029
62.1	0.0024
62.4	0.0013
62.7	0.0002
63.0	-0.0005
63.3	-0.0010
63.6	-0.0016
63.9	-0.0019
64.2	-0.0008
64.5	0.0000
64.8	0.0000
65.1	0.0005
65.4	0.0013
65.7	0.0018
66.0	0.0022
66.3	0.0024
66.6	0.0031
66.9	0.0036
67.2	0.0041
67.5	0.0047
67.8	0.0053
68.1	0.0060
68.4	0.0062
68.7	0.0060
69.0	0.0054
69.3	0.0049
69.6	0.0044
69.9	0.0045
70.2	0.0044
70.5	0.0038
70.8	0.0033
71.1	0.0031
71.4	0.0030
71.7	0.0028
72.0	0.0027
72.3	0.0027
72.6	0.0020
72.9	0.0010
73.2	0.0003
73.5	-0.0005
73.8	-0.0009
74.1	-0.0008
74.4	-0.0010
74.7	-0.0010
75.0	-0.0006
75.3	0.0000
75.6	0.0010
75.9	0.0015
76.2	0.0017
76.5	0.0021
76.8	0.0024
77.1	0.0028
77.4	0.0031
77.7	0.0032
78.0	0.0034
78.3	0.0035
78.6	0.0034
78.9	0.0024
79.2	0.0014
79.5	0.0011
79.8	0.0012
80.1	0.0021
80.4	0.0030
80.7	0.0035
81.0	0.0031
81.3	0.0022
81.6	0.0016
81.9	0.0015
82.2	0.0013
82.5	0.0007
82.8	0.0003
83.1	0.0012
83.4	0.0023
83.7	0.0025
84.0	0.0025
84.3	0.0025
84.6	0.0024
84.9	0.0024
85.2	0.0023
85.5	0.0021
85.8	0.0019
86.1	0.0008
86.4	0.0001
86.7	0.0003
87.0	0.0006
87.3	0.0013
87.6	0.0019
87.9	0.0024
88.2	0.0021
88.5	0.0021
88.8	0.0026
89.1	0.0033
89.4	0.0036
89.7	0.0038
90.0	0.0037
90.3	0.0030
90.6	0.0022
90.9	0.0019
91.2	0.0020
91.5	0.0022
91.8	0.0021
92.1	0.0013
92.4	0.0007
92.7	0.0002
93.0	-0.0004
93.3	-0.0009
93.6	-0.0004
93.9	0.0011
94.2	0.0023
94.5	0.0029
94.8	0.0030
95.1	0.0032
95.4	0.0029
95.7	0.0028
96.0	0.0026
96.3	0.0025
96.6	0.0022
96.9	0.0020
97.2	0.0023
97.5	0.0023
97.8	0.0024
98.1	0.0026
98.4	0.0028
98.7	0.0025
99.0	0.0023
99.3	0.0021
99.6	0.0019
99.9	0.0015
100.2	0.0010
100.5	0.0007
100.8	0.0006
101.1	0.0004
101.4	0.0009
101.7	0.0013
102.0	0.0014
102.3	0.0015
102.6	0.0011
102.9	0.0003
103.2	-0.0003
103.5	-0.0006
103.8	-0.0000
104.1	0.0009
104.4	0.0010
104.7	0.0007
105.0	0.0004
105.3	0.0004
105.6	0.0005
105.9	0.0002
106.2	0.0001
106.5	0.0005
106.8	0.0001
107.1	-0.0015
107.4	-0.0042
107.7	-0.0071
108.0	-0.0093
108.3	-0.0128
108.6	-0.0172
108.9	-0.0227
109.2	-0.0297
109.5	-0.0378
109.8	-0.0471
110.1	-0.0573
110.4	-0.0680
110.7	-0.0789
111.0	-0.0904
111.3	-0.1018
111.6	-0.1126
111.9	-0.1228
112.2	-0.1320
112.5	-0.1412
112.8	-0.1493
113.1	-0.1558
113.4	-0.1601
113.7	-0.1618
114.0	-0.1611
114.3	-0.1581
114.6	-0.1527
114.9	-0.1448
115.2	-0.1360
115.5	-0.1264
115.8	-0.1153
116.1	-0.1016
116.4	-0.0840
116.7	-0.0636
117.0	-0.0429
117.3	-0.0266
117.6	-0.0187
117.9	-0.0242
118.2	-0.0447
118.5	-0.0820
118.8	-0.1361
119.1	-0.2028
119.4	-0.2792
119.7	-0.3621
120.0	-0.4475
120.3	-0.5329
120.6	-0.6162
120.9	-0.6947
121.2	-0.7675
121.5	-0.8350
121.8	-0.8979
122.1	-0.9567
122.4	-1.0128
122.7	-1.0658
123.0	-1.1175
123.3	-1.1681
123.6	-1.2169
123.9	-1.2636
124.2	-1.3086
124.5	-1.3506
124.8	-1.3896
125.1	-1.4232
125.4	-1.4470
125.7	-1.4548
126.0	-1.4420
126.3	-1.4066
126.6	-1.3493
126.9	-1.2758
127.2	-1.1949
127.5	-1.1133
127.8	-1.0367
128.1	-0.9699
128.4	-0.9142
128.7	-0.8695
129.0	-0.8348
129.3	-0.8081
129.6	-0.7881
129.9	-0.7718
130.2	-0.7572
130.5	-0.7431
130.8	-0.7291
131.1	-0.7154
131.4	-0.7017
131.7	-0.6869
132.0	-0.6706
132.3	-0.6527
132.6	-0.6326
132.9	-0.6109
133.2	-0.5872
133.5	-0.5596
133.8	-0.5279
134.1	-0.4911
134.4	-0.4481
134.7	-0.3983
135.0	-0.3388
135.3	-0.2611
135.6	-0.1399
135.9	0.0714
136.2	0.4246
136.5	0.9506
136.8	1.6316
137.1	2.3944
137.4	3.1360
137.7	3.7548
138.0	4.1807
138.3	4.3857
138.6	4.3799
138.9	4.1987
139.2	3.8884
139.5	3.4987
139.8	3.0720
140.1	2.6431
140.4	2.2359
140.7	1.8665
141.0	1.5428
141.3	1.2678
141.6	1.0403
141.9	0.8553
142.2	0.7091
142.5	0.5958
142.8	0.5086
143.1	0.4426
143.4	0.3925
143.7	0.3552
144.0	0.3281
144.3	0.3094
144.6	0.2976
144.9	0.2915
145.2	0.2918
145.5	0.2983
145.8	0.3115
146.1	0.3337
146.4	0.3695
146.7	0.4245
147.0	0.5060
147.3	0.6218
147.6	0.7769
147.9	0.9700
148.2	1.1949
148.5	1.4375
148.8	1.6806
149.1	1.9049
149.4	2.0916
149.7	2.2257
150.0	2.2993
150.3	2.3111
150.6	2.2655
150.9	2.1700
151.2	2.0350
151.5	1.8728
151.8	1.6945
152.1	1.5099
152.4	1.3266
152.7	1.1531
153.0	0.9936
153.3	0.8488
153.6	0.7200
153.9	0.6076
154.2	0.5106
154.5	0.4276
154.8	0.3569
155.1	0.2973
155.4	0.2481
155.7	0.2076
156.0	0.1757
156.3	0.1517
156.6	0.1337
156.9	0.1230
157.2	0.1202
157.5	0.1249
157.8	0.1384
158.1	0.1609
158.4	0.1921
158.7	0.2313
159.0	0.2775
159.3	0.3296
159.6	0.3846
159.9	0.4400
160.2	0.4941
160.5	0.5449
160.8	0.5910
161.1	0.6301
161.4	0.6615
161.7	0.6851
162.0	0.7003
162.3	0.7081
162.6	0.7078
162.9	0.7000
163.2	0.6854
163.5	0.6650
163.8	0.6404
164.1	0.6108
164.4	0.5770
164.7	0.5402
165.0	0.5013
165.3	0.4608
165.6	0.4181
165.9	0.3738
166.2	0.3292
166.5	0.2850
166.8	0.2416
167.1	0.2002
167.4	0.1606
167.7	0.1222
168.0	0.0848
168.3	0.0483
168.6	0.0128
168.9	-0.0221
169.2	-0.0571
169.5	-0.0908
169.8	-0.1233
170.1	-0.1551
170.4	-0.1856
170.7	-0.2132
171.0	-0.2369
171.3	-0.2525
171.6	-0.2523
171.9	-0.2257
172.2	-0.1636
172.5	-0.0624
172.8	0.0742
173.1	0.2366
173.4	0.4084
173.7	0.5701
174.0	0.7043
174.3	0.7989
174.6	0.8508
174.9	0.8612
175.2	0.8352
175.5	0.7826
175.8	0.7127
176.1	0.6331
176.4	0.5509
176.7	0.4721
177.0	0.4004
177.3	0.3375
177.6	0.2844
177.9	0.2408
178.2	0.2059
178.5	0.1794
178.8	0.1600
179.1	0.1461
179.4	0.1371
179.7	0.1319
180.0	0.1293
180.3	0.1279
180.6	0.1282
180.9	0.1297
181.2	0.1314
181.5	0.1331
181.8	0.1349
182.1	0.1363
182.4	0.1377
182.7	0.1395
183.0	0.1418
183.3	0.1446
183.6	0.1473
183.9	0.1510
184.2	0.1566
184.5	0.1640
184.8	0.1735
185.1	0.1866
185.4	0.2049
185.7	0.2314
186.0	0.2670
186.3	0.3128
186.6	0.3715
186.9	0.4463
187.2	0.5370
187.5	0.6406
187.8	0.7543
188.1	0.8742
188.4	0.9930
188.7	1.1050
189.0	1.2065
189.3	1.2947
189.6	1.3700
189.9	1.4352
190.2	1.4929
190.5	1.5468
190.8	1.6006
191.1	1.6567
191.4	1.7188
191.7	1.7917
192.0	1.8784
192.3	1.9807
192.6	2.0972
192.9	2.2228
193.2	2.3488
193.5	2.4612
193.8	2.5467
194.1	2.5948
194.4	2.5993
194.7	2.5605
195.0	2.4848
195.3	2.3813
195.6	2.2606
195.9	2.1340
196.2	2.0115
196.5	1.9029
196.8	1.8164
197.1	1.7593
197.4	1.7356
197.7	1.7471
198.0	1.7949
198.3	1.8792
198.6	1.9990
198.9	2.1506
199.2	2.3257
199.5	2.5168
199.8	2.7138
200.1	2.9080
200.4	3.0896
200.7	3.2492
201.0	3.3793
201.3	3.4746
201.6	3.5312
201.9	3.5473
202.2	3.5242
202.5	3.4651
202.8	3.3743
203.1	3.2566
203.4	3.1176
203.7	2.9635
204.0	2.7991
204.3	2.6301
204.6	2.4599
204.9	2.2916
205.2	2.1278
205.5	1.9712
205.8	1.8220
206.1	1.6816
206.4	1.5498
206.7	1.4267
207.0	1.3129
207.3	1.2080
207.6	1.1110
207.9	1.0220
208.2	0.9396
208.5	0.8639
208.8	0.7944
209.1	0.7310
209.4	0.6732
209.7	0.6213
210.0	0.5744
210.3	0.5320
210.6	0.4931
210.9	0.4573
211.2	0.4254
211.5	0.3979
211.8	0.3741
212.1	0.3531
212.4	0.3352
212.7	0.3190
213.0	0.3058
213.3	0.2962
213.6	0.2881
213.9	0.2820
214.2	0.2777
214.5	0.2752
214.8	0.2753
215.1	0.2766
215.4	0.2793
215.7	0.2835
216.0	0.2884
216.3	0.2951
216.6	0.3047
216.9	0.3178
217.2	0.3366
217.5	0.3639
217.8	0.4011
218.1	0.4530
218.4	0.5230
218.7	0.6163
219.0	0.7370
219.3	0.8883
219.6	1.0731
219.9	1.2914
220.2	1.5426
220.5	1.8237
220.8	2.1292
221.1	2.4525
221.4	2.7853
221.7	3.1187
222.0	3.4416
222.3	3.7440
222.6	4.0169
222.9	4.2516
223.2	4.4401
223.5	4.5769
223.8	4.6589
224.1	4.6856
224.4	4.6584
224.7	4.5806
225.0	4.4565
225.3	4.2918
225.6	4.0931
225.9	3.8672
226.2	3.6209
226.5	3.3616
226.8	3.0962
227.1	2.8309
227.4	2.5698
227.7	2.3171
228.0	2.0760
228.3	1.8491
228.6	1.6394
228.9	1.4474
229.2	1.2726
229.5	1.1151
229.8	0.9753
230.1	0.8522
230.4	0.7444
230.7	0.6501
231.0	0.5690
231.3	0.4999
231.6	0.4408
231.9	0.3913
232.2	0.3506
232.5	0.3178
232.8	0.2920
233.1	0.2724
233.4	0.2582
233.7	0.2484
234.0	0.2428
234.3	0.2400
234.6	0.2405
234.9	0.2438
235.2	0.2493
235.5	0.2553
235.8	0.2612
236.1	0.2674
236.4	0.2730
236.7	0.2774
237.0	0.2804
237.3	0.2817
237.6	0.2813
237.9	0.2798
238.2	0.2782
238.5	0.2762
238.8	0.2730
239.1	0.2688
239.4	0.2641
239.7	0.2604
240.0	0.2576
240.3	0.2560
240.6	0.2552
240.9	0.2549
241.2	0.2554
241.5	0.2568
241.8	0.2585
242.1	0.2607
242.4	0.2637
242.7	0.2671
243.0	0.2703
243.3	0.2738
243.6	0.2790
243.9	0.2865
244.2	0.2967
244.5	0.3110
244.8	0.3294
245.1	0.3529
245.4	0.3821
245.7	0.4163
246.0	0.4563
246.3	0.5026
246.6	0.5534
246.9	0.6088
247.2	0.6679
247.5	0.7276
247.8	0.7852
248.1	0.8399
248.4	0.8896
248.7	0.9327
249.0	0.9678
249.3	0.9938
249.6	1.0096
249.9	1.0144
250.2	1.0085
250.5	0.9933
250.8	0.9685
251.1	0.9344
251.4	0.8929
251.7	0.8452
252.0	0.7931
252.3	0.7378
252.6	0.6797
252.9	0.6207
253.2	0.5621
253.5	0.5047
253.8	0.4489
254.1	0.3943
254.4	0.3426
254.7	0.2947
255.0	0.2499
255.3	0.2082
255.6	0.1697
255.9	0.1357
256.2	0.1062
256.5	0.0803
256.8	0.0577
257.1	0.0383
257.4	0.0216
257.7	0.0081
258.0	-0.0024
258.3	-0.0109
258.6	-0.0178
258.9	-0.0231
259.2	-0.0269
259.5	-0.0297
259.8	-0.0315
260.1	-0.0314
260.4	-0.0300
260.7	-0.0284
261.0	-0.0261
261.3	-0.0236
261.6	-0.0208
261.9	-0.0171
262.2	-0.0128
262.5	-0.0084
262.8	-0.0039
263.1	0.0005
263.4	0.0050
263.7	0.0095
264.0	0.0139
264.3	0.0182
264.6	0.0229
264.9	0.0284
265.2	0.0345
265.5	0.0415
265.8	0.0497
266.1	0.0600
266.4	0.0730
266.7	0.0889
267.0	0.1076
267.3	0.1292
267.6	0.1545
267.9	0.1836
268.2	0.2164
268.5	0.2516
268.8	0.2885
269.1	0.3279
269.4	0.3690
269.7	0.4098
270.0	0.4485
270.3	0.4848
270.6	0.5175
270.9	0.5463
271.2	0.5706
271.5	0.5895
271.8	0.6018
272.1	0.6069
272.4	0.6049
272.7	0.5971
273.0	0.5830
273.3	0.5625
273.6	0.5365
273.9	0.5061
274.2	0.4720
274.5	0.4358
274.8	0.3980
275.1	0.3594
275.4	0.3214
275.7	0.2840
276.0	0.2479
276.3	0.2143
276.6	0.1838
276.9	0.1570
277.2	0.1341
277.5	0.1153
277.8	0.0994
278.1	0.0866
278.4	0.0775
278.7	0.0718
279.0	0.0690
279.3	0.0687
279.6	0.0702
279.9	0.0735
280.2	0.0786
280.5	0.0854
280.8	0.0930
281.1	0.1013
281.4	0.1102
281.7	0.1191
282.0	0.1266
282.3	0.1339
282.6	0.1416
282.9	0.1491
283.2	0.1556
283.5	0.1614
283.8	0.1656
284.1	0.1692
284.4	0.1732
284.7	0.1764
285.0	0.1792
285.3	0.1822
285.6	0.1855
285.9	0.1881
286.2	0.1902
286.5	0.1914
286.8	0.1915
287.1	0.1901
287.4	0.1868
287.7	0.1830
288.0	0.1797
288.3	0.1764
288.6	0.1727
288.9	0.1686
289.2	0.1641
289.5	0.1601
289.8	0.1557
290.1	0.1503
290.4	0.1447
290.7	0.1402
291.0	0.1356
291.3	0.1308
291.6	0.1262
291.9	0.1216
292.2	0.1178
292.5	0.1139
292.8	0.1097
293.1	0.1061
293.4	0.1030
293.7	0.0994
294.0	0.0963
294.3	0.0934
294.6	0.0911
294.9	0.0889
295.2	0.0868
295.5	0.0856
295.8	0.0845
296.1	0.0834
296.4	0.0819
296.7	0.0803
297.0	0.0789
297.3	0.0785
297.6	0.0784
297.9	0.0778
298.2	0.0768
298.5	0.0761
298.8	0.0754
299.1	0.0748
299.4	0.0743
299.7	0.0733
300.0	0.0713
300.3	0.0692
300.6	0.0676
300.9	0.0663
301.2	0.0647
301.5	0.0629
301.8	0.0614
302.1	0.0595
302.4	0.0573
302.7	0.0557
303.0	0.0540
303.3	0.0518
303.6	0.0498
303.9	0.0486
304.2	0.0478
304.5	0.0478
304.8	0.0480
305.1	0.0491
305.4	0.0525
305.7	0.0589
306.0	0.0680
306.3	0.0803
306.6	0.0969
306.9	0.1185
307.2	0.1463
307.5	0.1809
307.8	0.2229
308.1	0.2722
308.4	0.3297
308.7	0.3969
309.0	0.4737
309.3	0.5601
309.6	0.6548
309.9	0.7563
310.2	0.8632
310.5	0.9725
310.8	1.0818
311.1	1.1887
311.4	1.2919
311.7	1.3887
312.0	1.4755
312.3	1.5510
312.6	1.6130
312.9	1.6596
313.2	1.6897
313.5	1.7037
313.8	1.7020
314.1	1.6827
314.4	1.6475
314.7	1.5993
315.0	1.5396
315.3	1.4701
315.6	1.3921
315.9	1.3072
316.2	1.2169
316.5	1.1243
316.8	1.0312
317.1	0.9391
317.4	0.8491
317.7	0.7627
318.0	0.6800
318.3	0.6010
318.6	0.5260
318.9	0.4549
319.2	0.3891
319.5	0.3280
319.8	0.2715
320.1	0.2191
320.4	0.1708
320.7	0.1262
321.0	0.0851
321.3	0.0478
321.6	0.0142
321.9	-0.0160
322.2	-0.0426
322.5	-0.0661
322.8	-0.0871
323.1	-0.1046
323.4	-0.1194
323.7	-0.1312
324.0	-0.1400
324.3	-0.1456
324.6	-0.1485
324.9	-0.1494
325.2	-0.1479
325.5	-0.1448
325.8	-0.1400
326.1	-0.1336
326.4	-0.1261
326.7	-0.1175
327.0	-0.1085
327.3	-0.0993
327.6	-0.0898
327.9	-0.0803
328.2	-0.0714
328.5	-0.0628
328.8	-0.0545
329.1	-0.0471
329.4	-0.0398
329.7	-0.0331
330.0	-0.0260
330.3	-0.0183
330.6	-0.0097
330.9	-0.0012
331.2	0.0075
331.5	0.0156
331.8	0.0236
332.1	0.0319
332.4	0.0405
332.7	0.0505
333.0	0.0616
333.3	0.0738
333.6	0.0868
333.9	0.1006
334.2	0.1151
334.5	0.1314
334.8	0.1491
335.1	0.1688
335.4	0.1897
335.7	0.2119
336.0	0.2365
336.3	0.2621
336.6	0.2895
336.9	0.3192
337.2	0.3504
337.5	0.3831
337.8	0.4170
338.1	0.4508
338.4	0.4829
338.7	0.5129
339.0	0.5416
339.3	0.5677
339.6	0.5903
339.9	0.6089
340.2	0.6234
340.5	0.6324
340.8	0.6358
341.1	0.6349
341.4	0.6304
341.7	0.6216
342.0	0.6093
342.3	0.5944
342.6	0.5767
342.9	0.5572
343.2	0.5361
343.5	0.5146
343.8	0.4922
344.1	0.4701
344.4	0.4497
344.7	0.4311
345.0	0.4145
345.3	0.4002
345.6	0.3882
345.9	0.3776
346.2	0.3695
346.5	0.3642
346.8	0.3617
347.1	0.3610
347.4	0.3615
347.7	0.3626
348.0	0.3648
348.3	0.3676
348.6	0.3703
348.9	0.3716
349.2	0.3714
349.5	0.3696
349.8	0.3660
350.1	0.3603
350.4	0.3538
350.7	0.3462
351.0	0.3383
351.3	0.3305
351.6	0.3230
351.9	0.3166
352.2	0.3135
352.5	0.3142
352.8	0.3193
353.1	0.3287
353.4	0.3438
353.7	0.3660
354.0	0.3953
354.3	0.4307
354.6	0.4721
354.9	0.5200
355.2	0.5744
355.5	0.6340
355.8	0.6975
356.1	0.7632
356.4	0.8297
356.7	0.8953
357.0	0.9575
357.3	1.0151
357.6	1.0678
357.9	1.1136
358.2	1.1506
358.5	1.1776
358.8	1.1942
359.1	1.1997
359.4	1.1940
359.7	1.1775
360.0	1.1520
360.3	1.1178
360.6	1.0755
360.9	1.0259
361.2	0.9708
361.5	0.9117
361.8	0.8498
362.1	0.7876
362.4	0.7257
362.7	0.6647
363.0	0.6052
363.3	0.5478
363.6	0.4933
363.9	0.4428
364.2	0.3956
364.5	0.3523
364.8	0.3129
365.1	0.2770
365.4	0.2451
365.7	0.2179
366.0	0.1940
366.3	0.1728
366.6	0.1543
366.9	0.1394
367.2	0.1272
367.5	0.1163
367.8	0.1066
368.1	0.0986
368.4	0.0920
368.7	0.0871
369.0	0.0838
369.3	0.0818
369.6	0.0815
369.9	0.0835
370.2	0.0868
370.5	0.0915
370.8	0.0993
371.1	0.1100
371.4	0.1244
371.7	0.1440
372.0	0.1703
372.3	0.2052
372.6	0.2495
372.9	0.3055
373.2	0.3756
373.5	0.4631
373.8	0.5712
374.1	0.7039
374.4	0.8648
374.7	1.0560
375.0	1.2802
375.3	1.5405
375.6	1.8391
375.9	2.1753
376.2	2.5487
376.5	2.9579
376.8	3.3985
377.1	3.8667
377.4	4.3569
377.7	4.8603
378.0	5.3674
378.3	5.8683
378.6	6.3530
378.9	6.8105
379.2	7.2311
379.5	7.6049
379.8	7.9221
380.1	8.1753
380.4	8.3595
380.7	8.4708
381.0	8.5089
381.3	8.4737
381.6	8.3674
381.9	8.1940
382.2	7.9595
382.5	7.6699
382.8	7.3327
383.1	6.9563
383.4	6.5500
383.7	6.1223
384.0	5.6812
384.3	5.2356
384.6	4.7932
384.9	4.3602
385.2	3.9414
385.5	3.5415
385.8	3.1647
386.1	2.8123
386.4	2.4856
386.7	2.1857
387.0	1.9130
387.3	1.6672
387.6	1.4477
387.9	1.2527
388.2	1.0819
388.5	0.9336
388.8	0.8056
389.1	0.6957
389.4	0.6014
389.7	0.5214
390.0	0.4545
390.3	0.3995
390.6	0.3542
390.9	0.3176
391.2	0.2888
391.5	0.2665
391.8	0.2498
392.1	0.2383
392.4	0.2324
392.7	0.2321
393.0	0.2376
393.3	0.2490
393.6	0.2656
393.9	0.2877
394.2	0.3162
394.5	0.3511
394.8	0.3920
395.1	0.4398
395.4	0.4944
395.7	0.5564
396.0	0.6266
396.3	0.7047
396.6	0.7898
396.9	0.8819
397.2	0.9796
397.5	1.0818
397.8	1.1872
398.1	1.2934
398.4	1.3995
398.7	1.5033
399.0	1.6027
399.3	1.6956
399.6	1.7794
399.9	1.8525
400.2	1.9141
400.5	1.9620
400.8	1.9960
401.1	2.0160
401.4	2.0219
401.7	2.0136
402.0	1.9903
402.3	1.9522
402.6	1.9014
402.9	1.8395
403.2	1.7675
403.5	1.6867
403.8	1.5991
404.1	1.5063
404.4	1.4103
404.7	1.3133
405.0	1.2163
405.3	1.1195
405.6	1.0245
405.9	0.9329
406.2	0.8454
406.5	0.7625
406.8	0.6853
407.1	0.6141
407.4	0.5491
407.7	0.4898
408.0	0.4356
408.3	0.3871
408.6	0.3429
408.9	0.3032
409.2	0.2676
409.5	0.2360
409.8	0.2081
410.1	0.1843
410.4	0.1644
410.7	0.1474
411.0	0.1322
411.3	0.1193
411.6	0.1079
411.9	0.0980
412.2	0.0897
412.5	0.0828
412.8	0.0770
413.1	0.0717
413.4	0.0672
413.7	0.0634
414.0	0.0596
414.3	0.0564
414.6	0.0544
414.9	0.0521
415.2	0.0500
415.5	0.0489
415.8	0.0477
416.1	0.0467
416.4	0.0461
416.7	0.0461
417.0	0.0466
417.3	0.0471
417.6	0.0482
417.9	0.0502
418.2	0.0524
418.5	0.0552
418.8	0.0580
419.1	0.0604
419.4	0.0632
419.7	0.0673
420.0	0.0728
420.3	0.0799
420.6	0.0880
420.9	0.0955
421.2	0.1030
421.5	0.1106
421.8	0.1192
422.1	0.1277
422.4	0.1363
422.7	0.1450
423.0	0.1532
423.3	0.1609
423.6	0.1683
423.9	0.1760
424.2	0.1834
424.5	0.1895
424.8	0.1945
425.1	0.1987
425.4	0.2018
425.7	0.2037
426.0	0.2046
426.3	0.2041
426.6	0.2031
426.9	0.2010
427.2	0.1983
427.5	0.1961
427.8	0.1936
428.1	0.1906
428.4	0.1880
428.7	0.1854
429.0	0.1824
429.3	0.1796
429.6	0.1768
429.9	0.1748
430.2	0.1744
430.5	0.1745
430.8	0.1751
431.1	0.1770
431.4	0.1809
431.7	0.1855
432.0	0.1906
432.3	0.1961
432.6	0.2029
432.9	0.2112
433.2	0.2193
433.5	0.2280
433.8	0.2365
434.1	0.2458
434.4	0.2557
434.7	0.2658
435.0	0.2757
435.3	0.2851
435.6	0.2938
435.9	0.3020
436.2	0.3101
436.5	0.3169
436.8	0.3220
437.1	0.3265
437.4	0.3306
437.7	0.3335
438.0	0.3355
438.3	0.3368
438.6	0.3379
438.9	0.3386
439.2	0.3385
439.5	0.3376
439.8	0.3347
440.1	0.3310
440.4	0.3270
440.7	0.3229
441.0	0.3185
441.3	0.3127
441.6	0.3062
441.9	0.2991
442.2	0.2915
442.5	0.2835
442.8	0.2752
443.1	0.2676
443.4	0.2603
443.7	0.2526
444.0	0.2449
444.3	0.2374
444.6	0.2295
444.9	0.2210
445.2	0.2122
445.5	0.2037
445.8	0.1958
446.1	0.1884
446.4	0.1816
446.7	0.1750
447.0	0.1689
447.3	0.1633
447.6	0.1582
447.9	0.1538
448.2	0.1498
448.5	0.1464
448.8	0.1440
449.1	0.1417
449.4	0.1394
449.7	0.1371
450.0	0.1344
450.3	0.1316
450.6	0.1292
450.9	0.1267
451.2	0.1243
451.5	0.1227
451.8	0.1212
452.1	0.1187
452.4	0.1157
452.7	0.1135
453.0	0.1122
453.3	0.1115
453.6	0.1097
453.9	0.1072
454.2	0.1048
454.5	0.1025
454.8	0.1008
455.1	0.0987
455.4	0.0958
455.7	0.0932
456.0	0.0908
456.3	0.0880
456.6	0.0853
456.9	0.0834
457.2	0.0814
457.5	0.0795
457.8	0.0779
458.1	0.0759
458.4	0.0737
458.7	0.0715
459.0	0.0696
459.3	0.0680
459.6	0.0662
459.9	0.0639
460.2	0.0615
460.5	0.0585
460.8	0.0559
461.1	0.0540
461.4	0.0524
461.7	0.0507
462.0	0.0487
462.3	0.0471
462.6	0.0456
462.9	0.0439
463.2	0.0424
463.5	0.0406
463.8	0.0391
464.1	0.0375
464.4	0.0358
464.7	0.0349
465.0	0.0350
465.3	0.0353
465.6	0.0351
465.9	0.0346
466.2	0.0339
466.5	0.0327
466.8	0.0312
467.1	0.0294
467.4	0.0282
467.7	0.0276
468.0	0.0276
468.3	0.0285
468.6	0.0288
468.9	0.0286
469.2	0.0284
469.5	0.0282
469.8	0.0275
470.1	0.0269
470.4	0.0268
470.7	0.0264
471.0	0.0259
471.3	0.0254
471.6	0.0245
471.9	0.0233
472.2	0.0226
472.5	0.0222
472.8	0.0218
473.1	0.0208
473.4	0.0202
473.7	0.0199
474.0	0.0200
474.3	0.0200
474.6	0.0201
474.9	0.0204
475.2	0.0212
475.5	0.0213
475.8	0.0214
476.1	0.0223
476.4	0.0229
476.7	0.0224
477.0	0.0219
477.3	0.0213
477.6	0.0211
477.9	0.0216
478.2	0.0217
478.5	0.0221
478.8	0.0227
479.1	0.0237
479.4	0.0242
479.7	0.0247
480.0	0.0241
480.3	0.0238
480.6	0.0238
480.9	0.0232
481.2	0.0221
481.5	0.0215
481.8	0.0206
482.1	0.0203
482.4	0.0196
482.7	0.0188
483.0	0.0183
483.3	0.0174
483.6	0.0165
483.9	0.0158
484.2	0.0160
484.5	0.0163
484.8	0.0163
485.1	0.0164
485.4	0.0165
485.7	0.0158
486.0	0.0152
486.3	0.0158
486.6	0.0166
486.9	0.0173
487.2	0.0182
487.5	0.0188
487.8	0.0190
488.1	0.0189
488.4	0.0189
488.7	0.0199
489.0	0.0213
489.3	0.0223
489.6	0.0242
489.9	0.0263
490.2	0.0278
490.5	0.0288
490.8	0.0294
491.1	0.0300
491.4	0.0309
491.7	0.0321
492.0	0.0336
492.3	0.0353
492.6	0.0373
492.9	0.0391
493.2	0.0410
493.5	0.0438
493.8	0.0464
494.1	0.0487
494.4	0.0508
494.7	0.0526
495.0	0.0547
495.3	0.0564
495.6	0.0588
495.9	0.0618
496.2	0.0641
496.5	0.0663
496.8	0.0684
497.1	0.0705
497.4	0.0730
497.7	0.0763
498.0	0.0797
498.3	0.0829
498.6	0.0859
498.9	0.0877
499.2	0.0891
499.5	0.0909
499.8	0.0932
500.1	0.0953
500.4	0.0971
500.7	0.0995
501.0	0.1013
501.3	0.1023
501.6	0.1032
501.9	0.1037
502.2	0.1045
502.5	0.1054
502.8	0.1062
503.1	0.1074
503.4	0.1080
503.7	0.1081
504.0	0.1076
504.3	0.1068
504.6	0.1054
504.9	0.1038
505.2	0.1029
505.5	0.1024
505.8	0.1021
506.1	0.1023
506.4	0.1021
506.7	0.1020
507.0	0.1018
507.3	0.1013
507.6	0.1000
507.9	0.0980
508.2	0.0959
508.5	0.0935
508.8	0.0908
509.1	0.0884
509.4	0.0866
509.7	0.0847
510.0	0.0835
510.3	0.0819
510.6	0.0799
510.9	0.0781
511.2	0.0764
511.5	0.0749
511.8	0.0743
512.1	0.0739
512.4	0.0735
512.7	0.0725
513.0	0.0720
513.3	0.0725
513.6	0.0733
513.9	0.0737
514.2	0.0733
514.5	0.0723
514.8	0.0714
515.1	0.0706
515.4	0.0702
515.7	0.0702
516.0	0.0710
516.3	0.0722
516.6	0.0722
516.9	0.0720
517.2	0.0715
517.5	0.0705
517.8	0.0693
518.1	0.0681
518.4	0.0674
518.7	0.0671
519.0	0.0669
519.3	0.0657
519.6	0.0632
519.9	0.0601
520.2	0.0570
520.5	0.0547
520.8	0.0528
521.1	0.0506
521.4	0.0490
521.7	0.0477
522.0	0.0459
522.3	0.0435
522.6	0.0406
522.9	0.0376
523.2	0.0355
523.5	0.0343
523.8	0.0334
524.1	0.0325
524.4	0.0308
524.7	0.0284
525.0	0.0264
525.3	0.0254
525.6	0.0245
525.9	0.0232
526.2	0.0225
526.5	0.0220
526.8	0.0224
527.1	0.0225
527.4	0.0231
527.7	0.0234
528.0	0.0235
528.3	0.0235
528.6	0.0235
528.9	0.0230
529.2	0.0230
529.5	0.0236
529.8	0.0234
530.1	0.0225
530.4	0.0218
530.7	0.0219
531.0	0.0222
531.3	0.0215
531.6	0.0211
531.9	0.0213
532.2	0.0211
532.5	0.0204
532.8	0.0203
533.1	0.0208
533.4	0.0215
533.7	0.0220
534.0	0.0219
534.3	0.0221
534.6	0.0235
534.9	0.0256
535.2	0.0271
535.5	0.0281
535.8	0.0282
536.1	0.0282
536.4	0.0279
536.7	0.0269
537.0	0.0250
537.3	0.0233
537.6	0.0216
537.9	0.0195
538.2	0.0175
538.5	0.0154
538.8	0.0128
539.1	0.0101
539.4	0.0061
539.7	0.0014
540.0	-0.0037
540.3	-0.0076
540.6	-0.0123
540.9	-0.0175
541.2	-0.0240
541.5	-0.0303
541.8	-0.0366
542.1	-0.0426
542.4	-0.0486
542.7	-0.0553
543.0	-0.0627
543.3	-0.0703
543.6	-0.0780
543.9	-0.0857
544.2	-0.0927
544.5	-0.0991
544.8	-0.1045
545.1	-0.1098
545.4	-0.1143
545.7	-0.1183
546.0	-0.1221
546.3	-0.1251
546.6	-0.1277
546.9	-0.1300
547.2	-0.1315
547.5	-0.1317
547.8	-0.1314
548.1	-0.1303
548.4	-0.1283
548.7	-0.1263
549.0	-0.1242
549.3	-0.1216
549.6	-0.1180
549.9	-0.1139
550.2	-0.1092
550.5	-0.1043
550.8	-0.0987
551.1	-0.0924
551.4	-0.0851
551.7	-0.0780
552.0	-0.0713
552.3	-0.0644
552.6	-0.0570
552.9	-0.0505
553.2	-0.0442
553.5	-0.0377
553.8	-0.0309
554.1	-0.0247
554.4	-0.0190
554.7	-0.0131
555.0	-0.0075
555.3	-0.0020
555.6	0.0039
555.9	0.0094
556.2	0.0149
556.5	0.0204
556.8	0.0263
557.1	0.0323
557.4	0.0378
557.7	0.0435
558.0	0.0486
558.3	0.0531
558.6	0.0580
558.9	0.0634
559.2	0.0687
559.5	0.0739
559.8	0.0788
560.1	0.0834
560.4	0.0886
560.7	0.0934
561.0	0.0982
561.3	0.1038
561.6	0.1089
561.9	0.1133
562.2	0.1168
562.5	0.1197
562.8	0.1221
563.1	0.1239
563.4	0.1253
563.7	0.1268
564.0	0.1282
564.3	0.1303
564.6	0.1324
564.9	0.1342
565.2	0.1357
565.5	0.1370
565.8	0.1373
566.1	0.1363
566.4	0.1349
566.7	0.1332
567.0	0.1311
567.3	0.1286
567.6	0.1251
567.9	0.1215
568.2	0.1181
568.5	0.1149
568.8	0.1115
569.1	0.1078
569.4	0.1039
569.7	0.1000
570.0	0.0967
570.3	0.0941
570.6	0.0908
570.9	0.0876
571.2	0.0844
571.5	0.0810
571.8	0.0776
572.1	0.0746
572.4	0.0721
572.7	0.0701
573.0	0.0690
573.3	0.0690
573.6	0.0699
573.9	0.0716
574.2	0.0737
574.5	0.0762
574.8	0.0788
575.1	0.0818
575.4	0.0847
575.7	0.0879
576.0	0.0908
576.3	0.0944
576.6	0.0976
576.9	0.1009
577.2	0.1054
577.5	0.1095
577.8	0.1133
578.1	0.1174
578.4	0.1211
578.7	0.1249
579.0	0.1288
579.3	0.1331
579.6	0.1369
579.9	0.1399
580.2	0.1424
580.5	0.1441
580.8	0.1455
581.1	0.1464
581.4	0.1468
581.7	0.1469
582.0	0.1470
582.3	0.1466
582.6	0.1461
582.9	0.1452
583.2	0.1436
583.5	0.1417
583.8	0.1402
584.1	0.1380
584.4	0.1348
584.7	0.1307
585.0	0.1261
585.3	0.1211
585.6	0.1161
585.9	0.1119
586.2	0.1086
586.5	0.1056
586.8	0.1013
587.1	0.0975
587.4	0.0942
587.7	0.0906
588.0	0.0867
588.3	0.0825
588.6	0.0788
588.9	0.0757
589.2	0.0723
589.5	0.0689
589.8	0.0667
590.1	0.0645
590.4	0.0628
590.7	0.0612
591.0	0.0587
591.3	0.0564
591.6	0.0547
591.9	0.0533
592.2	0.0522
592.5	0.0507
592.8	0.0488
593.1	0.0467
593.4	0.0455
593.7	0.0449
594.0	0.0439
594.3	0.0430
594.6	0.0428
594.9	0.0423
595.2	0.0413
595.5	0.0400
595.8	0.0384
596.1	0.0377
596.4	0.0370
596.7	0.0360
597.0	0.0351
597.3	0.0351
597.6	0.0351
597.9	0.0351
598.2	0.0348
598.5	0.0347
598.8	0.0344
[truncated: 2,404 more rows]
