# Supplementary material for: Functional study of Bergeyella cardium KP-43 subfamily peptidases as putative T9SS cargo
Source: Commun Biol. 2025 Apr 9;8:586. doi: 10.1038/s42003-025-07996-y (PMC11982257; doi:10.1038/s42003-025-07996-y)
Supplement: Supplementary file 6 — Supplementary Data 4 [file 42003_2025_7996_MOESM6_ESM.txt]

20241021-litian-20241017-01-01
C:\LabSolutions\Data\PPSQ30\20241021-litian-20241017-01-01\20241021-litian-20241017-01-01_D02.lcd
[Time(sec)]	[Intensity(mv)]
0.0	0.0082
0.3	0.0082
0.6	0.0021
0.9	0.0008
1.2	0.0011
1.5	0.0013
1.8	0.0019
2.1	0.0020
2.4	0.0019
2.7	0.0022
3.0	0.0022
3.3	0.0020
3.6	0.0023
3.9	0.0023
4.2	0.0025
4.5	0.0025
4.8	0.0025
5.1	0.0025
5.4	0.0022
5.7	0.0018
6.0	0.0013
6.3	0.0012
6.6	0.0019
6.9	0.0023
7.2	0.0027
7.5	0.0034
7.8	0.0041
8.1	0.0042
8.4	0.0042
8.7	0.0042
9.0	0.0043
9.3	0.0047
9.6	0.0051
9.9	0.0052
10.2	0.0054
10.5	0.0063
10.8	0.0073
11.1	0.0075
11.4	0.0074
11.7	0.0067
12.0	0.0061
12.3	0.0056
12.6	0.0053
12.9	0.0060
13.2	0.0059
13.5	0.0056
13.8	0.0056
14.1	0.0056
14.4	0.0061
14.7	0.0064
15.0	0.0070
15.3	0.0079
15.6	0.0083
15.9	0.0083
16.2	0.0078
16.5	0.0071
16.8	0.0070
17.1	0.0066
17.4	0.0058
17.7	0.0055
18.0	0.0053
18.3	0.0055
18.6	0.0060
18.9	0.0064
19.2	0.0073
19.5	0.0087
19.8	0.0098
20.1	0.0102
20.4	0.0104
20.7	0.0102
21.0	0.0100
21.3	0.0094
21.6	0.0083
21.9	0.0077
22.2	0.0081
22.5	0.0086
22.8	0.0091
23.1	0.0095
23.4	0.0100
23.7	0.0107
24.0	0.0108
24.3	0.0106
24.6	0.0110
24.9	0.0114
25.2	0.0117
25.5	0.0122
25.8	0.0127
26.1	0.0133
26.4	0.0129
26.7	0.0129
27.0	0.0133
27.3	0.0142
27.6	0.0147
27.9	0.0147
28.2	0.0144
28.5	0.0144
28.8	0.0139
29.1	0.0133
29.4	0.0135
29.7	0.0136
30.0	0.0128
30.3	0.0117
30.6	0.0108
30.9	0.0100
31.2	0.0098
31.5	0.0096
31.8	0.0098
32.1	0.0105
32.4	0.0115
32.7	0.0125
33.0	0.0136
33.3	0.0149
33.6	0.0154
33.9	0.0147
34.2	0.0139
34.5	0.0135
34.8	0.0133
35.1	0.0139
35.4	0.0142
35.7	0.0146
36.0	0.0146
36.3	0.0148
36.6	0.0150
36.9	0.0154
37.2	0.0160
37.5	0.0165
37.8	0.0161
38.1	0.0160
38.4	0.0159
38.7	0.0151
39.0	0.0145
39.3	0.0143
39.6	0.0143
39.9	0.0145
40.2	0.0149
40.5	0.0158
40.8	0.0156
41.1	0.0149
41.4	0.0145
41.7	0.0151
42.0	0.0158
42.3	0.0160
42.6	0.0157
42.9	0.0158
43.2	0.0167
43.5	0.0174
43.8	0.0181
44.1	0.0185
44.4	0.0183
44.7	0.0177
45.0	0.0175
45.3	0.0178
45.6	0.0177
45.9	0.0180
46.2	0.0183
46.5	0.0191
46.8	0.0195
47.1	0.0186
47.4	0.0179
47.7	0.0179
48.0	0.0180
48.3	0.0174
48.6	0.0180
48.9	0.0187
49.2	0.0195
49.5	0.0206
49.8	0.0220
50.1	0.0232
50.4	0.0239
50.7	0.0246
51.0	0.0262
51.3	0.0274
51.6	0.0285
51.9	0.0293
52.2	0.0296
52.5	0.0304
52.8	0.0312
53.1	0.0324
53.4	0.0337
53.7	0.0350
54.0	0.0360
54.3	0.0376
54.6	0.0391
54.9	0.0404
55.2	0.0414
55.5	0.0427
55.8	0.0439
56.1	0.0456
56.4	0.0468
56.7	0.0473
57.0	0.0483
57.3	0.0493
57.6	0.0508
57.9	0.0526
58.2	0.0537
58.5	0.0551
58.8	0.0567
59.1	0.0580
59.4	0.0596
59.7	0.0618
60.0	0.0633
60.3	0.0643
60.6	0.0647
60.9	0.0658
61.2	0.0670
61.5	0.0682
61.8	0.0697
62.1	0.0710
62.4	0.0720
62.7	0.0731
63.0	0.0747
63.3	0.0762
63.6	0.0771
63.9	0.0776
64.2	0.0777
64.5	0.0778
64.8	0.0782
65.1	0.0791
65.4	0.0808
65.7	0.0832
66.0	0.0848
66.3	0.0856
66.6	0.0865
66.9	0.0874
67.2	0.0888
67.5	0.0900
67.8	0.0904
68.1	0.0908
68.4	0.0913
68.7	0.0930
69.0	0.0939
69.3	0.0943
69.6	0.0941
69.9	0.0935
70.2	0.0934
70.5	0.0935
70.8	0.0932
71.1	0.0933
71.4	0.0930
71.7	0.0927
72.0	0.0922
72.3	0.0918
72.6	0.0916
72.9	0.0917
73.2	0.0916
73.5	0.0907
73.8	0.0900
74.1	0.0895
74.4	0.0892
74.7	0.0893
75.0	0.0891
75.3	0.0889
75.6	0.0892
75.9	0.0893
76.2	0.0893
76.5	0.0896
76.8	0.0897
77.1	0.0889
77.4	0.0883
77.7	0.0881
78.0	0.0875
78.3	0.0866
78.6	0.0857
78.9	0.0855
79.2	0.0853
79.5	0.0852
79.8	0.0856
80.1	0.0854
80.4	0.0847
80.7	0.0840
81.0	0.0833
81.3	0.0837
81.6	0.0841
81.9	0.0843
82.2	0.0849
82.5	0.0857
82.8	0.0858
83.1	0.0858
83.4	0.0856
83.7	0.0860
84.0	0.0861
84.3	0.0860
84.6	0.0859
84.9	0.0854
85.2	0.0851
85.5	0.0851
85.8	0.0858
86.1	0.0856
86.4	0.0847
86.7	0.0838
87.0	0.0828
87.3	0.0820
87.6	0.0817
87.9	0.0814
88.2	0.0814
88.5	0.0816
88.8	0.0816
89.1	0.0817
89.4	0.0818
89.7	0.0812
90.0	0.0800
90.3	0.0789
90.6	0.0783
90.9	0.0786
91.2	0.0787
91.5	0.0783
91.8	0.0772
92.1	0.0760
92.4	0.0753
92.7	0.0745
93.0	0.0741
93.3	0.0745
93.6	0.0748
93.9	0.0751
94.2	0.0761
94.5	0.0761
94.8	0.0759
95.1	0.0758
95.4	0.0757
95.7	0.0751
96.0	0.0743
96.3	0.0735
96.6	0.0725
96.9	0.0714
97.2	0.0704
97.5	0.0702
97.8	0.0707
98.1	0.0711
98.4	0.0712
98.7	0.0712
99.0	0.0704
99.3	0.0700
99.6	0.0693
99.9	0.0687
100.2	0.0684
100.5	0.0689
100.8	0.0692
101.1	0.0693
101.4	0.0689
101.7	0.0685
102.0	0.0677
102.3	0.0667
102.6	0.0662
102.9	0.0656
103.2	0.0660
103.5	0.0663
103.8	0.0660
104.1	0.0660
104.4	0.0656
104.7	0.0657
105.0	0.0650
105.3	0.0641
105.6	0.0637
105.9	0.0636
106.2	0.0623
106.5	0.0611
106.8	0.0596
107.1	0.0575
107.4	0.0557
107.7	0.0534
108.0	0.0497
108.3	0.0440
108.6	0.0379
108.9	0.0318
109.2	0.0247
109.5	0.0162
109.8	0.0067
110.1	-0.0034
110.4	-0.0145
110.7	-0.0263
111.0	-0.0386
111.3	-0.0510
111.6	-0.0628
111.9	-0.0737
112.2	-0.0837
112.5	-0.0929
112.8	-0.1013
113.1	-0.1076
113.4	-0.1117
113.7	-0.1144
114.0	-0.1153
114.3	-0.1149
114.6	-0.1123
114.9	-0.1068
115.2	-0.0998
115.5	-0.0901
115.8	-0.0773
116.1	-0.0596
116.4	-0.0378
116.7	-0.0140
117.0	0.0082
117.3	0.0255
117.6	0.0319
117.9	0.0239
118.2	-0.0012
118.5	-0.0438
118.8	-0.1025
119.1	-0.1725
119.4	-0.2518
119.7	-0.3368
120.0	-0.4237
120.3	-0.5095
120.6	-0.5917
120.9	-0.6696
121.2	-0.7422
121.5	-0.8096
121.8	-0.8732
122.1	-0.9342
122.4	-0.9924
122.7	-1.0482
123.0	-1.1023
123.3	-1.1555
123.6	-1.2071
123.9	-1.2566
124.2	-1.3045
124.5	-1.3495
124.8	-1.3914
125.1	-1.4296
125.4	-1.4638
125.7	-1.4922
126.0	-1.5101
126.3	-1.5124
126.6	-1.4937
126.9	-1.4494
127.2	-1.3816
127.5	-1.2968
127.8	-1.2033
128.1	-1.1092
128.4	-1.0221
128.7	-0.9466
129.0	-0.8846
129.3	-0.8349
129.6	-0.7964
129.9	-0.7671
130.2	-0.7447
130.5	-0.7271
130.8	-0.7124
131.1	-0.6980
131.4	-0.6825
131.7	-0.6664
132.0	-0.6496
132.3	-0.6323
132.6	-0.6139
132.9	-0.5944
133.2	-0.5737
133.5	-0.5509
133.8	-0.5245
134.1	-0.4938
134.4	-0.4575
134.7	-0.4145
135.0	-0.3649
135.3	-0.3068
135.6	-0.2328
135.9	-0.1242
136.2	0.0542
136.5	0.3466
136.8	0.7799
137.1	1.3419
137.4	1.9753
137.7	2.5937
138.0	3.1130
138.3	3.4734
138.6	3.6502
138.9	3.6515
139.2	3.5060
139.5	3.2540
139.8	2.9355
140.1	2.5862
140.4	2.2357
140.7	1.9037
141.0	1.6029
141.3	1.3400
141.6	1.1173
141.9	0.9339
142.2	0.7861
142.5	0.6688
142.8	0.5779
143.1	0.5080
143.4	0.4550
143.7	0.4145
144.0	0.3834
144.3	0.3597
144.6	0.3416
144.9	0.3280
145.2	0.3173
145.5	0.3101
145.8	0.3055
146.1	0.3041
146.4	0.3056
146.7	0.3117
147.0	0.3241
147.3	0.3455
147.6	0.3795
147.9	0.4299
148.2	0.5009
148.5	0.5935
148.8	0.7064
149.1	0.8352
149.4	0.9740
149.7	1.1135
150.0	1.2433
150.3	1.3533
150.6	1.4363
150.9	1.4868
151.2	1.5026
151.5	1.4849
151.8	1.4376
152.1	1.3661
152.4	1.2765
152.7	1.1744
153.0	1.0668
153.3	0.9591
153.6	0.8560
153.9	0.7578
154.2	0.6673
154.5	0.5858
154.8	0.5131
155.1	0.4495
155.4	0.3942
155.7	0.3456
156.0	0.3040
156.3	0.2696
156.6	0.2416
156.9	0.2209
157.2	0.2075
157.5	0.2014
157.8	0.2034
158.1	0.2141
158.4	0.2328
158.7	0.2591
159.0	0.2933
159.3	0.3338
159.6	0.3776
159.9	0.4216
160.2	0.4640
160.5	0.5038
160.8	0.5404
161.1	0.5725
161.4	0.5984
161.7	0.6184
162.0	0.6326
162.3	0.6405
162.6	0.6416
162.9	0.6375
163.2	0.6277
163.5	0.6121
163.8	0.5918
164.1	0.5677
164.4	0.5398
164.7	0.5093
165.0	0.4764
165.3	0.4414
165.6	0.4045
165.9	0.3668
166.2	0.3288
166.5	0.2901
166.8	0.2517
167.1	0.2147
167.4	0.1785
167.7	0.1430
168.0	0.1080
168.3	0.0723
168.6	0.0362
168.9	0.0009
169.2	-0.0335
169.5	-0.0668
169.8	-0.0996
170.1	-0.1317
170.4	-0.1626
170.7	-0.1922
171.0	-0.2195
171.3	-0.2430
171.6	-0.2579
171.9	-0.2554
172.2	-0.2236
172.5	-0.1516
172.8	-0.0341
173.1	0.1248
173.4	0.3119
173.7	0.5064
174.0	0.6855
174.3	0.8301
174.6	0.9280
174.9	0.9760
175.2	0.9781
175.5	0.9422
175.8	0.8789
176.1	0.7992
176.4	0.7108
176.7	0.6212
177.0	0.5361
177.3	0.4597
177.6	0.3934
177.9	0.3380
178.2	0.2932
178.5	0.2584
178.8	0.2321
179.1	0.2128
179.4	0.1992
179.7	0.1907
180.0	0.1859
180.3	0.1831
180.6	0.1819
180.9	0.1823
181.2	0.1832
181.5	0.1849
181.8	0.1869
182.1	0.1888
182.4	0.1895
182.7	0.1897
183.0	0.1905
183.3	0.1917
183.6	0.1933
183.9	0.1961
184.2	0.2004
184.5	0.2073
184.8	0.2176
185.1	0.2311
185.4	0.2500
185.7	0.2778
186.0	0.3178
186.3	0.3744
186.6	0.4537
186.9	0.5603
187.2	0.6962
187.5	0.8595
187.8	1.0447
188.1	1.2424
188.4	1.4414
188.7	1.6308
189.0	1.8004
189.3	1.9423
189.6	2.0524
189.9	2.1302
190.2	2.1801
190.5	2.2079
190.8	2.2203
191.1	2.2252
191.4	2.2308
191.7	2.2455
192.0	2.2754
192.3	2.3247
192.6	2.3938
192.9	2.4786
193.2	2.5697
193.5	2.6545
193.8	2.7184
194.1	2.7492
194.4	2.7396
194.7	2.6893
195.0	2.6036
195.3	2.4915
195.6	2.3637
195.9	2.2310
196.2	2.1034
196.5	1.9903
196.8	1.8992
197.1	1.8366
197.4	1.8065
197.7	1.8120
198.0	1.8543
198.3	1.9331
198.6	2.0461
198.9	2.1899
199.2	2.3575
199.5	2.5424
199.8	2.7346
200.1	2.9235
200.4	3.1009
200.7	3.2582
201.0	3.3876
201.3	3.4841
201.6	3.5440
201.9	3.5665
202.2	3.5536
202.5	3.5074
202.8	3.4305
203.1	3.3274
203.4	3.2027
203.7	3.0608
204.0	2.9063
204.3	2.7427
204.6	2.5745
204.9	2.4048
205.2	2.2358
205.5	2.0687
205.8	1.9052
206.1	1.7466
206.4	1.5951
206.7	1.4523
207.0	1.3193
207.3	1.1966
207.6	1.0841
207.9	0.9812
208.2	0.8874
208.5	0.8038
208.8	0.7307
209.1	0.6664
209.4	0.6099
209.7	0.5602
210.0	0.5167
210.3	0.4793
210.6	0.4475
210.9	0.4195
211.2	0.3959
211.5	0.3764
211.8	0.3600
212.1	0.3456
212.4	0.3327
212.7	0.3210
213.0	0.3106
213.3	0.3010
213.6	0.2926
213.9	0.2860
214.2	0.2815
214.5	0.2775
214.8	0.2735
215.1	0.2697
215.4	0.2667
215.7	0.2639
216.0	0.2621
216.3	0.2601
216.6	0.2586
216.9	0.2577
217.2	0.2570
217.5	0.2577
217.8	0.2599
218.1	0.2640
218.4	0.2702
218.7	0.2794
219.0	0.2920
219.3	0.3091
219.6	0.3326
219.9	0.3620
220.2	0.3960
220.5	0.4341
220.8	0.4767
221.1	0.5227
221.4	0.5714
221.7	0.6216
222.0	0.6717
222.3	0.7204
222.6	0.7652
222.9	0.8047
223.2	0.8383
223.5	0.8646
223.8	0.8828
224.1	0.8931
224.4	0.8961
224.7	0.8906
225.0	0.8773
225.3	0.8573
225.6	0.8308
225.9	0.7991
226.2	0.7631
226.5	0.7241
226.8	0.6840
227.1	0.6429
227.4	0.6015
227.7	0.5602
228.0	0.5197
228.3	0.4809
228.6	0.4437
228.9	0.4083
229.2	0.3754
229.5	0.3452
229.8	0.3173
230.1	0.2927
230.4	0.2727
230.7	0.2554
231.0	0.2409
231.3	0.2311
231.6	0.2251
231.9	0.2228
232.2	0.2239
232.5	0.2280
232.8	0.2356
233.1	0.2472
233.4	0.2630
233.7	0.2821
234.0	0.3039
234.3	0.3282
234.6	0.3542
234.9	0.3814
235.2	0.4086
235.5	0.4346
235.8	0.4584
236.1	0.4794
236.4	0.4964
236.7	0.5099
237.0	0.5192
237.3	0.5249
237.6	0.5265
237.9	0.5240
238.2	0.5171
238.5	0.5071
238.8	0.4939
239.1	0.4782
239.4	0.4616
239.7	0.4443
240.0	0.4273
240.3	0.4105
240.6	0.3950
240.9	0.3815
241.2	0.3697
241.5	0.3590
241.8	0.3491
242.1	0.3403
242.4	0.3328
242.7	0.3261
243.0	0.3202
243.3	0.3152
243.6	0.3105
243.9	0.3067
244.2	0.3039
244.5	0.3023
244.8	0.3024
245.1	0.3048
245.4	0.3100
245.7	0.3178
246.0	0.3275
246.3	0.3396
246.6	0.3541
246.9	0.3708
247.2	0.3895
247.5	0.4088
247.8	0.4283
248.1	0.4475
248.4	0.4664
248.7	0.4834
249.0	0.4970
249.3	0.5075
249.6	0.5158
249.9	0.5197
250.2	0.5181
250.5	0.5116
250.8	0.5008
251.1	0.4869
251.4	0.4699
251.7	0.4491
252.0	0.4251
252.3	0.3986
252.6	0.3708
252.9	0.3427
253.2	0.3137
253.5	0.2840
253.8	0.2533
254.1	0.2232
254.4	0.1958
254.7	0.1701
255.0	0.1454
255.3	0.1230
255.6	0.1026
255.9	0.0838
256.2	0.0667
256.5	0.0518
256.8	0.0389
257.1	0.0273
257.4	0.0178
257.7	0.0103
258.0	0.0045
258.3	0.0006
258.6	-0.0021
258.9	-0.0040
259.2	-0.0048
259.5	-0.0049
259.8	-0.0037
260.1	-0.0014
260.4	0.0013
260.7	0.0047
261.0	0.0087
261.3	0.0129
261.6	0.0173
261.9	0.0224
262.2	0.0276
262.5	0.0327
262.8	0.0380
263.1	0.0433
263.4	0.0487
263.7	0.0540
264.0	0.0588
264.3	0.0638
264.6	0.0693
264.9	0.0740
265.2	0.0794
265.5	0.0854
265.8	0.0927
266.1	0.1014
266.4	0.1126
266.7	0.1262
267.0	0.1424
267.3	0.1618
267.6	0.1847
267.9	0.2113
268.2	0.2412
268.5	0.2736
268.8	0.3086
269.1	0.3457
269.4	0.3844
269.7	0.4235
270.0	0.4621
270.3	0.4994
270.6	0.5345
270.9	0.5657
271.2	0.5922
271.5	0.6134
271.8	0.6284
272.1	0.6364
272.4	0.6374
272.7	0.6318
273.0	0.6201
273.3	0.6023
273.6	0.5788
273.9	0.5500
274.2	0.5180
274.5	0.4830
274.8	0.4457
275.1	0.4074
275.4	0.3689
275.7	0.3308
276.0	0.2943
276.3	0.2602
276.6	0.2285
276.9	0.1996
277.2	0.1739
277.5	0.1506
277.8	0.1301
278.1	0.1133
278.4	0.0993
278.7	0.0886
279.0	0.0800
279.3	0.0725
279.6	0.0672
279.9	0.0640
280.2	0.0628
280.5	0.0626
280.8	0.0636
281.1	0.0646
281.4	0.0654
281.7	0.0657
282.0	0.0662
282.3	0.0671
282.6	0.0680
282.9	0.0687
283.2	0.0698
283.5	0.0703
283.8	0.0707
284.1	0.0708
284.4	0.0716
284.7	0.0721
285.0	0.0735
285.3	0.0758
285.6	0.0775
285.9	0.0788
286.2	0.0806
286.5	0.0824
286.8	0.0837
287.1	0.0853
287.4	0.0873
287.7	0.0897
288.0	0.0925
288.3	0.0952
288.6	0.0979
288.9	0.1010
289.2	0.1045
289.5	0.1071
289.8	0.1090
290.1	0.1114
290.4	0.1139
290.7	0.1157
291.0	0.1176
291.3	0.1192
291.6	0.1203
291.9	0.1210
292.2	0.1211
292.5	0.1214
292.8	0.1213
293.1	0.1215
293.4	0.1220
293.7	0.1215
294.0	0.1211
294.3	0.1206
294.6	0.1206
294.9	0.1197
295.2	0.1183
295.5	0.1177
295.8	0.1177
296.1	0.1171
296.4	0.1171
296.7	0.1177
297.0	0.1179
297.3	0.1186
297.6	0.1203
297.9	0.1225
298.2	0.1245
298.5	0.1255
298.8	0.1268
299.1	0.1283
299.4	0.1297
299.7	0.1314
300.0	0.1325
300.3	0.1332
300.6	0.1336
300.9	0.1346
301.2	0.1351
301.5	0.1354
301.8	0.1357
302.1	0.1354
302.4	0.1341
302.7	0.1323
303.0	0.1314
303.3	0.1308
303.6	0.1298
303.9	0.1286
304.2	0.1273
304.5	0.1262
304.8	0.1255
305.1	0.1251
305.4	0.1259
305.7	0.1279
306.0	0.1305
306.3	0.1348
306.6	0.1411
306.9	0.1504
307.2	0.1641
307.5	0.1832
307.8	0.2069
308.1	0.2350
308.4	0.2681
308.7	0.3076
309.0	0.3537
309.3	0.4058
309.6	0.4648
309.9	0.5296
310.2	0.5997
310.5	0.6736
310.8	0.7491
311.1	0.8261
311.4	0.9024
311.7	0.9766
312.0	1.0472
312.3	1.1113
312.6	1.1674
312.9	1.2136
313.2	1.2481
313.5	1.2714
313.8	1.2826
314.1	1.2815
314.4	1.2684
314.7	1.2438
315.0	1.2095
315.3	1.1665
315.6	1.1157
315.9	1.0593
316.2	0.9992
316.5	0.9353
316.8	0.8694
317.1	0.8026
317.4	0.7358
317.7	0.6697
318.0	0.6054
318.3	0.5444
318.6	0.4859
318.9	0.4308
319.2	0.3794
319.5	0.3310
319.8	0.2866
320.1	0.2443
320.4	0.2041
320.7	0.1668
321.0	0.1323
321.3	0.1004
321.6	0.0713
321.9	0.0447
322.2	0.0203
322.5	-0.0021
322.8	-0.0223
323.1	-0.0398
323.4	-0.0555
323.7	-0.0693
324.0	-0.0808
324.3	-0.0888
324.6	-0.0945
324.9	-0.0971
325.2	-0.0977
325.5	-0.0966
325.8	-0.0927
326.1	-0.0872
326.4	-0.0810
326.7	-0.0742
327.0	-0.0669
327.3	-0.0595
327.6	-0.0512
327.9	-0.0421
328.2	-0.0328
328.5	-0.0235
328.8	-0.0139
329.1	-0.0036
329.4	0.0065
329.7	0.0161
330.0	0.0241
330.3	0.0320
330.6	0.0407
330.9	0.0490
331.2	0.0577
331.5	0.0668
331.8	0.0762
332.1	0.0861
332.4	0.0977
332.7	0.1101
333.0	0.1240
333.3	0.1395
333.6	0.1558
333.9	0.1727
334.2	0.1916
334.5	0.2126
334.8	0.2355
335.1	0.2604
335.4	0.2881
335.7	0.3187
336.0	0.3519
336.3	0.3876
336.6	0.4249
336.9	0.4642
337.2	0.5058
337.5	0.5476
337.8	0.5892
338.1	0.6300
338.4	0.6683
338.7	0.7039
339.0	0.7358
339.3	0.7626
339.6	0.7839
339.9	0.7998
340.2	0.8102
340.5	0.8145
340.8	0.8126
341.1	0.8053
341.4	0.7935
341.7	0.7776
342.0	0.7584
342.3	0.7361
342.6	0.7128
342.9	0.6893
343.2	0.6662
343.5	0.6436
343.8	0.6221
344.1	0.6022
344.4	0.5840
344.7	0.5688
345.0	0.5564
345.3	0.5464
345.6	0.5382
345.9	0.5316
346.2	0.5271
346.5	0.5247
346.8	0.5245
347.1	0.5262
347.4	0.5294
347.7	0.5337
348.0	0.5387
348.3	0.5446
348.6	0.5503
348.9	0.5546
349.2	0.5574
349.5	0.5581
349.8	0.5567
350.1	0.5530
350.4	0.5466
350.7	0.5379
351.0	0.5271
351.3	0.5144
351.6	0.5009
351.9	0.4869
352.2	0.4731
352.5	0.4609
352.8	0.4522
353.1	0.4478
353.4	0.4481
353.7	0.4534
354.0	0.4645
354.3	0.4820
354.6	0.5069
354.9	0.5392
355.2	0.5791
355.5	0.6258
355.8	0.6782
356.1	0.7355
356.4	0.7955
356.7	0.8564
357.0	0.9172
357.3	0.9760
357.6	1.0316
357.9	1.0813
358.2	1.1239
358.5	1.1592
358.8	1.1861
359.1	1.2033
359.4	1.2104
359.7	1.2067
360.0	1.1929
360.3	1.1699
360.6	1.1379
360.9	1.0985
361.2	1.0519
361.5	1.0001
361.8	0.9443
362.1	0.8864
362.4	0.8272
362.7	0.7678
363.0	0.7095
363.3	0.6529
363.6	0.5975
363.9	0.5452
364.2	0.4966
364.5	0.4511
364.8	0.4085
365.1	0.3703
365.4	0.3356
365.7	0.3044
366.0	0.2768
366.3	0.2527
366.6	0.2318
366.9	0.2136
367.2	0.1970
367.5	0.1822
367.8	0.1705
368.1	0.1609
368.4	0.1537
368.7	0.1489
369.0	0.1455
369.3	0.1428
369.6	0.1407
369.9	0.1399
370.2	0.1417
370.5	0.1453
370.8	0.1501
371.1	0.1572
371.4	0.1668
371.7	0.1801
372.0	0.1983
372.3	0.2221
372.6	0.2534
372.9	0.2934
373.2	0.3434
373.5	0.4061
373.8	0.4849
374.1	0.5818
374.4	0.6997
374.7	0.8419
375.0	1.0112
375.3	1.2096
375.6	1.4397
375.9	1.7032
376.2	2.0015
376.5	2.3331
376.8	2.6964
377.1	3.0892
377.4	3.5072
377.7	3.9442
378.0	4.3936
378.3	4.8470
378.6	5.2956
378.9	5.7292
379.2	6.1388
379.5	6.5155
379.8	6.8502
380.1	7.1359
380.4	7.3652
380.7	7.5331
381.0	7.6356
381.3	7.6705
381.6	7.6382
381.9	7.5424
382.2	7.3864
382.5	7.1749
382.8	6.9138
383.1	6.6100
383.4	6.2716
383.7	5.9066
384.0	5.5218
384.3	5.1246
384.6	4.7232
384.9	4.3241
385.2	3.9321
385.5	3.5525
385.8	3.1911
386.1	2.8506
386.4	2.5331
386.7	2.2396
387.0	1.9701
387.3	1.7248
387.6	1.5037
387.9	1.3069
388.2	1.1326
388.5	0.9799
388.8	0.8472
389.1	0.7320
389.4	0.6332
389.7	0.5500
390.0	0.4806
390.3	0.4235
390.6	0.3775
390.9	0.3413
391.2	0.3142
391.5	0.2958
391.8	0.2859
392.1	0.2827
392.4	0.2866
392.7	0.2973
393.0	0.3150
393.3	0.3414
393.6	0.3765
393.9	0.4209
394.2	0.4771
394.5	0.5457
394.8	0.6292
395.1	0.7284
395.4	0.8445
395.7	0.9789
396.0	1.1319
396.3	1.3044
396.6	1.4954
396.9	1.7048
397.2	1.9329
397.5	2.1780
397.8	2.4368
398.1	2.7050
398.4	2.9800
398.7	3.2574
399.0	3.5323
399.3	3.8002
399.6	4.0561
399.9	4.2936
400.2	4.5075
400.5	4.6930
400.8	4.8462
401.1	4.9643
401.4	5.0450
401.7	5.0871
402.0	5.0900
402.3	5.0540
402.6	4.9809
402.9	4.8731
403.2	4.7329
403.5	4.5635
403.8	4.3700
404.1	4.1571
404.4	3.9294
404.7	3.6905
405.0	3.4443
405.3	3.1943
405.6	2.9452
405.9	2.7006
406.2	2.4630
406.5	2.2341
406.8	2.0173
407.1	1.8126
407.4	1.6222
407.7	1.4463
408.0	1.2845
408.3	1.1376
408.6	1.0051
408.9	0.8868
409.2	0.7817
409.5	0.6881
409.8	0.6065
410.1	0.5352
410.4	0.4728
410.7	0.4185
411.0	0.3712
411.3	0.3310
411.6	0.2968
411.9	0.2675
412.2	0.2427
412.5	0.2208
412.8	0.2025
413.1	0.1876
413.4	0.1754
413.7	0.1650
414.0	0.1556
414.3	0.1469
414.6	0.1394
414.9	0.1339
415.2	0.1299
415.5	0.1264
415.8	0.1239
416.1	0.1226
416.4	0.1218
416.7	0.1216
417.0	0.1221
417.3	0.1224
417.6	0.1232
417.9	0.1242
418.2	0.1259
418.5	0.1282
418.8	0.1309
419.1	0.1347
419.4	0.1389
419.7	0.1439
420.0	0.1496
420.3	0.1549
420.6	0.1607
420.9	0.1677
421.2	0.1763
421.5	0.1855
421.8	0.1951
422.1	0.2053
422.4	0.2163
422.7	0.2282
423.0	0.2405
423.3	0.2523
423.6	0.2633
423.9	0.2741
424.2	0.2856
424.5	0.2956
424.8	0.3044
425.1	0.3119
425.4	0.3181
425.7	0.3234
426.0	0.3269
426.3	0.3295
426.6	0.3309
426.9	0.3304
427.2	0.3279
427.5	0.3239
427.8	0.3184
428.1	0.3120
428.4	0.3046
428.7	0.2957
429.0	0.2863
429.3	0.2756
429.6	0.2644
429.9	0.2539
430.2	0.2436
430.5	0.2333
430.8	0.2223
431.1	0.2112
431.4	0.2011
431.7	0.1919
432.0	0.1835
432.3	0.1757
432.6	0.1685
432.9	0.1619
433.2	0.1556
433.5	0.1494
433.8	0.1439
434.1	0.1398
434.4	0.1362
434.7	0.1332
435.0	0.1317
435.3	0.1306
435.6	0.1296
435.9	0.1292
436.2	0.1286
436.5	0.1279
436.8	0.1281
437.1	0.1285
437.4	0.1287
437.7	0.1294
438.0	0.1298
438.3	0.1299
438.6	0.1308
438.9	0.1317
439.2	0.1332
439.5	0.1347
439.8	0.1355
440.1	0.1369
440.4	0.1382
440.7	0.1393
441.0	0.1397
441.3	0.1400
441.6	0.1403
441.9	0.1407
442.2	0.1412
442.5	0.1408
442.8	0.1402
443.1	0.1403
443.4	0.1408
443.7	0.1413
444.0	0.1408
444.3	0.1408
444.6	0.1410
444.9	0.1405
445.2	0.1399
445.5	0.1386
445.8	0.1368
446.1	0.1354
446.4	0.1342
446.7	0.1329
447.0	0.1318
447.3	0.1311
447.6	0.1297
447.9	0.1280
448.2	0.1266
448.5	0.1258
448.8	0.1254
449.1	0.1250
449.4	0.1250
449.7	0.1245
450.0	0.1241
450.3	0.1235
450.6	0.1224
450.9	0.1219
451.2	0.1215
451.5	0.1206
451.8	0.1191
452.1	0.1171
452.4	0.1157
452.7	0.1151
453.0	0.1139
453.3	0.1130
453.6	0.1131
453.9	0.1134
454.2	0.1134
454.5	0.1129
454.8	0.1126
455.1	0.1123
455.4	0.1118
455.7	0.1110
456.0	0.1104
456.3	0.1094
456.6	0.1079
456.9	0.1070
457.2	0.1061
457.5	0.1050
457.8	0.1043
458.1	0.1039
458.4	0.1027
458.7	0.1021
459.0	0.1022
459.3	0.1026
459.6	0.1026
459.9	0.1021
460.2	0.1022
460.5	0.1018
460.8	0.1017
461.1	0.1014
461.4	0.1011
461.7	0.1001
462.0	0.0984
462.3	0.0968
462.6	0.0952
462.9	0.0939
463.2	0.0933
463.5	0.0931
463.8	0.0927
464.1	0.0922
464.4	0.0913
464.7	0.0902
465.0	0.0893
465.3	0.0883
465.6	0.0871
465.9	0.0870
466.2	0.0865
466.5	0.0852
466.8	0.0846
467.1	0.0849
467.4	0.0854
467.7	0.0854
468.0	0.0854
468.3	0.0850
468.6	0.0849
468.9	0.0855
469.2	0.0864
469.5	0.0867
469.8	0.0864
470.1	0.0864
470.4	0.0866
470.7	0.0865
471.0	0.0863
471.3	0.0865
471.6	0.0867
471.9	0.0868
472.2	0.0866
472.5	0.0871
472.8	0.0882
473.1	0.0890
473.4	0.0900
473.7	0.0915
474.0	0.0932
474.3	0.0946
474.6	0.0960
474.9	0.0979
475.2	0.0996
475.5	0.1013
475.8	0.1024
476.1	0.1026
476.4	0.1029
476.7	0.1039
477.0	0.1045
477.3	0.1048
477.6	0.1041
477.9	0.1031
478.2	0.1022
478.5	0.1022
478.8	0.1020
479.1	0.1010
479.4	0.0993
479.7	0.0979
480.0	0.0969
480.3	0.0963
480.6	0.0957
480.9	0.0954
481.2	0.0949
481.5	0.0940
481.8	0.0930
482.1	0.0916
482.4	0.0901
482.7	0.0890
483.0	0.0884
483.3	0.0876
483.6	0.0867
483.9	0.0855
484.2	0.0846
484.5	0.0840
484.8	0.0838
485.1	0.0830
485.4	0.0817
485.7	0.0807
486.0	0.0804
486.3	0.0802
486.6	0.0805
486.9	0.0806
487.2	0.0810
487.5	0.0819
487.8	0.0829
488.1	0.0832
488.4	0.0836
488.7	0.0841
489.0	0.0848
489.3	0.0852
489.6	0.0854
489.9	0.0859
490.2	0.0867
490.5	0.0871
490.8	0.0869
491.1	0.0872
491.4	0.0871
491.7	0.0870
492.0	0.0871
492.3	0.0875
492.6	0.0875
492.9	0.0877
493.2	0.0887
493.5	0.0901
493.8	0.0917
494.1	0.0926
494.4	0.0936
494.7	0.0940
495.0	0.0943
495.3	0.0949
495.6	0.0956
495.9	0.0956
496.2	0.0952
496.5	0.0951
496.8	0.0955
497.1	0.0965
497.4	0.0977
497.7	0.0991
498.0	0.1004
498.3	0.1014
498.6	0.1025
498.9	0.1034
499.2	0.1048
499.5	0.1065
499.8	0.1081
500.1	0.1102
500.4	0.1124
500.7	0.1144
501.0	0.1168
501.3	0.1196
501.6	0.1222
501.9	0.1253
502.2	0.1286
502.5	0.1313
502.8	0.1344
503.1	0.1371
503.4	0.1395
503.7	0.1427
504.0	0.1464
504.3	0.1502
504.6	0.1537
504.9	0.1567
505.2	0.1595
505.5	0.1613
505.8	0.1624
506.1	0.1639
506.4	0.1654
506.7	0.1671
507.0	0.1691
507.3	0.1712
507.6	0.1726
507.9	0.1735
508.2	0.1743
508.5	0.1747
508.8	0.1745
509.1	0.1748
509.4	0.1759
509.7	0.1771
510.0	0.1771
510.3	0.1764
510.6	0.1757
510.9	0.1751
511.2	0.1726
511.5	0.1695
511.8	0.1666
512.1	0.1638
512.4	0.1614
512.7	0.1586
513.0	0.1554
513.3	0.1524
513.6	0.1499
513.9	0.1473
514.2	0.1448
514.5	0.1423
514.8	0.1391
515.1	0.1354
515.4	0.1321
515.7	0.1297
516.0	0.1284
516.3	0.1265
516.6	0.1243
516.9	0.1221
517.2	0.1196
517.5	0.1174
517.8	0.1151
518.1	0.1127
518.4	0.1105
518.7	0.1084
519.0	0.1062
519.3	0.1039
519.6	0.1014
519.9	0.0993
520.2	0.0978
520.5	0.0968
520.8	0.0956
521.1	0.0945
521.4	0.0932
521.7	0.0921
522.0	0.0908
522.3	0.0896
522.6	0.0886
522.9	0.0875
523.2	0.0865
523.5	0.0854
523.8	0.0843
524.1	0.0836
524.4	0.0830
524.7	0.0822
525.0	0.0817
525.3	0.0810
525.6	0.0803
525.9	0.0798
526.2	0.0795
526.5	0.0795
526.8	0.0791
527.1	0.0789
527.4	0.0800
527.7	0.0806
528.0	0.0806
528.3	0.0802
528.6	0.0803
528.9	0.0796
529.2	0.0784
529.5	0.0776
529.8	0.0777
530.1	0.0778
530.4	0.0780
530.7	0.0779
531.0	0.0772
531.3	0.0768
531.6	0.0762
531.9	0.0758
532.2	0.0751
532.5	0.0742
532.8	0.0735
533.1	0.0730
533.4	0.0730
533.7	0.0735
534.0	0.0734
534.3	0.0727
534.6	0.0715
534.9	0.0707
535.2	0.0701
535.5	0.0694
535.8	0.0682
536.1	0.0660
536.4	0.0632
536.7	0.0598
537.0	0.0561
537.3	0.0522
537.6	0.0486
537.9	0.0461
538.2	0.0434
538.5	0.0401
538.8	0.0368
539.1	0.0330
539.4	0.0288
539.7	0.0241
540.0	0.0195
540.3	0.0151
540.6	0.0103
540.9	0.0055
541.2	0.0008
541.5	-0.0036
541.8	-0.0080
542.1	-0.0136
542.4	-0.0193
542.7	-0.0255
543.0	-0.0314
543.3	-0.0369
543.6	-0.0423
543.9	-0.0482
544.2	-0.0540
544.5	-0.0589
544.8	-0.0637
545.1	-0.0686
545.4	-0.0732
545.7	-0.0764
546.0	-0.0791
546.3	-0.0820
546.6	-0.0842
546.9	-0.0856
547.2	-0.0870
547.5	-0.0877
547.8	-0.0879
548.1	-0.0875
548.4	-0.0864
548.7	-0.0849
549.0	-0.0829
549.3	-0.0795
549.6	-0.0756
549.9	-0.0715
550.2	-0.0672
550.5	-0.0629
550.8	-0.0583
551.1	-0.0530
551.4	-0.0472
551.7	-0.0408
552.0	-0.0335
552.3	-0.0259
552.6	-0.0182
552.9	-0.0105
553.2	-0.0041
553.5	0.0019
553.8	0.0082
554.1	0.0146
554.4	0.0215
554.7	0.0285
555.0	0.0348
555.3	0.0409
555.6	0.0470
555.9	0.0537
556.2	0.0599
556.5	0.0663
556.8	0.0725
557.1	0.0783
557.4	0.0838
557.7	0.0890
558.0	0.0942
558.3	0.0996
558.6	0.1044
558.9	0.1091
559.2	0.1134
559.5	0.1175
559.8	0.1214
560.1	0.1251
560.4	0.1290
560.7	0.1331
561.0	0.1371
561.3	0.1403
561.6	0.1430
561.9	0.1456
562.2	0.1487
562.5	0.1511
562.8	0.1530
563.1	0.1547
563.4	0.1560
563.7	0.1575
564.0	0.1591
564.3	0.1605
564.6	0.1615
564.9	0.1614
565.2	0.1614
565.5	0.1606
565.8	0.1589
566.1	0.1569
566.4	0.1546
566.7	0.1527
567.0	0.1513
567.3	0.1498
567.6	0.1477
567.9	0.1451
568.2	0.1424
568.5	0.1404
568.8	0.1380
569.1	0.1348
569.4	0.1309
569.7	0.1266
570.0	0.1219
570.3	0.1181
570.6	0.1151
570.9	0.1121
571.2	0.1091
571.5	0.1069
571.8	0.1050
572.1	0.1035
572.4	0.1030
572.7	0.1028
573.0	0.1031
573.3	0.1030
573.6	0.1029
573.9	0.1034
574.2	0.1046
574.5	0.1066
574.8	0.1091
575.1	0.1124
575.4	0.1157
575.7	0.1192
576.0	0.1228
576.3	0.1264
576.6	0.1299
576.9	0.1335
577.2	0.1375
577.5	0.1424
577.8	0.1474
578.1	0.1523
578.4	0.1570
578.7	0.1614
579.0	0.1664
579.3	0.1710
579.6	0.1742
579.9	0.1768
580.2	0.1796
580.5	0.1825
580.8	0.1855
581.1	0.1881
581.4	0.1899
581.7	0.1909
582.0	0.1908
582.3	0.1900
582.6	0.1894
582.9	0.1886
583.2	0.1873
583.5	0.1855
583.8	0.1842
584.1	0.1826
584.4	0.1799
584.7	0.1769
585.0	0.1740
585.3	0.1712
585.6	0.1676
585.9	0.1640
586.2	0.1604
586.5	0.1571
586.8	0.1539
587.1	0.1505
587.4	0.1465
587.7	0.1421
588.0	0.1371
588.3	0.1329
588.6	0.1289
588.9	0.1252
589.2	0.1222
589.5	0.1200
589.8	0.1181
590.1	0.1160
590.4	0.1135
590.7	0.1108
591.0	0.1081
591.3	0.1051
591.6	0.1029
591.9	0.1016
592.2	0.1004
592.5	0.0998
592.8	0.0987
593.1	0.0977
593.4	0.0971
593.7	0.0966
594.0	0.0966
594.3	0.0960
594.6	0.0950
594.9	0.0941
595.2	0.0935
595.5	0.0925
595.8	0.0914
596.1	0.0903
596.4	0.0904
596.7	0.0911
597.0	0.0917
597.3	0.0919
597.6	0.0918
597.9	0.0911
598.2	0.0905
598.5	0.0904
598.8	0.0904
[truncated: 2,404 more rows]
