# Supplementary material for: Functional study of Bergeyella cardium KP-43 subfamily peptidases as putative T9SS cargo
Source: Commun Biol. 2025 Apr 9;8:586. doi: 10.1038/s42003-025-07996-y (PMC11982257; doi:10.1038/s42003-025-07996-y)
Supplement: Supplementary file 7 — Supplementary Data 5 [file 42003_2025_7996_MOESM7_ESM.txt]

20241021-litian-20241017-01-01
C:\LabSolutions\Data\PPSQ30\20241021-litian-20241017-01-01\20241021-litian-20241017-01-01_D03.lcd
[Time(sec)]	[Intensity(mv)]
0.0	0.0204
0.3	0.0204
0.6	0.0208
0.9	0.0085
1.2	0.0002
1.5	0.0000
1.8	-0.0003
2.1	-0.0004
2.4	-0.0004
2.7	-0.0010
3.0	-0.0014
3.3	-0.0013
3.6	-0.0011
3.9	-0.0007
4.2	0.0003
4.5	0.0012
4.8	0.0012
5.1	0.0011
5.4	0.0011
5.7	0.0007
6.0	0.0003
6.3	-0.0002
6.6	-0.0011
6.9	-0.0015
7.2	-0.0009
7.5	0.0005
7.8	0.0012
8.1	0.0016
8.4	0.0015
8.7	0.0025
9.0	0.0037
9.3	0.0050
9.6	0.0058
9.9	0.0055
10.2	0.0052
10.5	0.0055
10.8	0.0053
11.1	0.0048
11.4	0.0042
11.7	0.0035
12.0	0.0033
12.3	0.0036
12.6	0.0038
12.9	0.0039
13.2	0.0039
13.5	0.0036
13.8	0.0035
14.1	0.0039
14.4	0.0036
14.7	0.0035
15.0	0.0037
15.3	0.0038
15.6	0.0043
15.9	0.0052
16.2	0.0065
16.5	0.0071
16.8	0.0068
17.1	0.0059
17.4	0.0055
17.7	0.0061
18.0	0.0064
18.3	0.0062
18.6	0.0069
18.9	0.0086
19.2	0.0099
19.5	0.0101
19.8	0.0098
20.1	0.0097
20.4	0.0097
20.7	0.0094
21.0	0.0086
21.3	0.0079
21.6	0.0072
21.9	0.0068
22.2	0.0069
22.5	0.0067
22.8	0.0066
23.1	0.0069
23.4	0.0072
23.7	0.0079
24.0	0.0087
24.3	0.0089
24.6	0.0091
24.9	0.0098
25.2	0.0101
25.5	0.0098
25.8	0.0092
26.1	0.0096
26.4	0.0101
26.7	0.0108
27.0	0.0114
27.3	0.0114
27.6	0.0111
27.9	0.0111
28.2	0.0113
28.5	0.0113
28.8	0.0111
29.1	0.0109
29.4	0.0109
29.7	0.0108
30.0	0.0109
30.3	0.0110
30.6	0.0108
30.9	0.0114
31.2	0.0125
31.5	0.0134
31.8	0.0139
32.1	0.0133
32.4	0.0134
32.7	0.0140
33.0	0.0139
33.3	0.0133
33.6	0.0132
33.9	0.0131
34.2	0.0128
34.5	0.0123
34.8	0.0117
35.1	0.0113
35.4	0.0105
35.7	0.0098
36.0	0.0096
36.3	0.0107
36.6	0.0116
36.9	0.0124
37.2	0.0125
37.5	0.0126
37.8	0.0127
38.1	0.0131
38.4	0.0136
38.7	0.0145
39.0	0.0153
39.3	0.0148
39.6	0.0141
39.9	0.0140
40.2	0.0139
40.5	0.0137
40.8	0.0134
41.1	0.0135
41.4	0.0136
41.7	0.0137
42.0	0.0140
42.3	0.0143
42.6	0.0148
42.9	0.0146
43.2	0.0143
43.5	0.0146
43.8	0.0155
44.1	0.0163
44.4	0.0171
44.7	0.0171
45.0	0.0166
45.3	0.0164
45.6	0.0165
45.9	0.0172
46.2	0.0183
46.5	0.0189
46.8	0.0190
47.1	0.0189
47.4	0.0193
47.7	0.0200
48.0	0.0204
48.3	0.0204
48.6	0.0204
48.9	0.0210
49.2	0.0206
49.5	0.0211
49.8	0.0214
50.1	0.0214
50.4	0.0210
50.7	0.0209
51.0	0.0217
51.3	0.0230
51.6	0.0239
51.9	0.0245
52.2	0.0252
52.5	0.0264
52.8	0.0277
53.1	0.0294
53.4	0.0312
53.7	0.0330
54.0	0.0353
54.3	0.0369
54.6	0.0382
54.9	0.0400
55.2	0.0419
55.5	0.0434
55.8	0.0448
56.1	0.0461
56.4	0.0476
56.7	0.0488
57.0	0.0497
57.3	0.0508
57.6	0.0524
57.9	0.0535
58.2	0.0548
58.5	0.0562
58.8	0.0572
59.1	0.0580
59.4	0.0591
59.7	0.0599
60.0	0.0600
60.3	0.0604
60.6	0.0619
60.9	0.0642
61.2	0.0651
61.5	0.0659
61.8	0.0672
62.1	0.0682
62.4	0.0693
62.7	0.0709
63.0	0.0726
63.3	0.0747
63.6	0.0763
63.9	0.0775
64.2	0.0787
64.5	0.0798
64.8	0.0811
65.1	0.0823
65.4	0.0836
65.7	0.0843
66.0	0.0851
66.3	0.0863
66.6	0.0880
66.9	0.0898
67.2	0.0912
67.5	0.0930
67.8	0.0945
68.1	0.0948
68.4	0.0939
68.7	0.0927
69.0	0.0920
69.3	0.0914
69.6	0.0907
69.9	0.0900
70.2	0.0898
70.5	0.0899
70.8	0.0899
71.1	0.0899
71.4	0.0897
71.7	0.0896
72.0	0.0889
72.3	0.0881
72.6	0.0877
72.9	0.0873
73.2	0.0869
73.5	0.0871
73.8	0.0869
74.1	0.0865
74.4	0.0867
74.7	0.0875
75.0	0.0883
75.3	0.0880
75.6	0.0874
75.9	0.0874
76.2	0.0876
76.5	0.0874
76.8	0.0864
77.1	0.0858
77.4	0.0850
77.7	0.0844
78.0	0.0836
78.3	0.0829
78.6	0.0827
78.9	0.0830
79.2	0.0832
79.5	0.0834
79.8	0.0835
80.1	0.0838
80.4	0.0840
80.7	0.0841
81.0	0.0845
81.3	0.0851
81.6	0.0856
81.9	0.0854
82.2	0.0848
82.5	0.0843
82.8	0.0840
83.1	0.0840
83.4	0.0843
83.7	0.0845
84.0	0.0845
84.3	0.0837
84.6	0.0827
84.9	0.0825
85.2	0.0831
85.5	0.0840
85.8	0.0841
86.1	0.0836
86.4	0.0832
86.7	0.0829
87.0	0.0835
87.3	0.0841
87.6	0.0844
87.9	0.0838
88.2	0.0834
88.5	0.0838
88.8	0.0842
89.1	0.0842
89.4	0.0838
89.7	0.0837
90.0	0.0833
90.3	0.0831
90.6	0.0829
90.9	0.0820
91.2	0.0815
91.5	0.0812
91.8	0.0809
92.1	0.0808
92.4	0.0803
92.7	0.0801
93.0	0.0800
93.3	0.0797
93.6	0.0794
93.9	0.0786
94.2	0.0776
94.5	0.0771
94.8	0.0764
95.1	0.0757
95.4	0.0752
95.7	0.0745
96.0	0.0744
96.3	0.0740
96.6	0.0737
96.9	0.0737
97.2	0.0745
97.5	0.0751
97.8	0.0752
98.1	0.0741
98.4	0.0720
98.7	0.0707
99.0	0.0708
99.3	0.0711
99.6	0.0706
99.9	0.0696
100.2	0.0690
100.5	0.0682
100.8	0.0681
101.1	0.0673
101.4	0.0665
101.7	0.0657
102.0	0.0647
102.3	0.0637
102.6	0.0637
102.9	0.0639
103.2	0.0632
103.5	0.0624
103.8	0.0628
104.1	0.0634
104.4	0.0632
104.7	0.0626
105.0	0.0619
105.3	0.0608
105.6	0.0597
105.9	0.0583
106.2	0.0576
106.5	0.0564
106.8	0.0548
107.1	0.0536
107.4	0.0522
107.7	0.0500
108.0	0.0470
108.3	0.0430
108.6	0.0381
108.9	0.0322
109.2	0.0244
109.5	0.0160
109.8	0.0069
110.1	-0.0031
110.4	-0.0144
110.7	-0.0261
111.0	-0.0382
111.3	-0.0502
111.6	-0.0625
111.9	-0.0748
112.2	-0.0864
112.5	-0.0966
112.8	-0.1056
113.1	-0.1131
113.4	-0.1189
113.7	-0.1228
114.0	-0.1245
114.3	-0.1233
114.6	-0.1202
114.9	-0.1157
115.2	-0.1108
115.5	-0.1043
115.8	-0.0951
116.1	-0.0816
116.4	-0.0638
116.7	-0.0433
117.0	-0.0224
117.3	-0.0053
117.6	0.0031
117.9	-0.0017
118.2	-0.0224
118.5	-0.0600
118.8	-0.1130
119.1	-0.1794
119.4	-0.2554
119.7	-0.3376
120.0	-0.4224
120.3	-0.5074
120.6	-0.5903
120.9	-0.6691
121.2	-0.7425
121.5	-0.8102
121.8	-0.8733
122.1	-0.9324
122.4	-0.9892
122.7	-1.0443
123.0	-1.0977
123.3	-1.1497
123.6	-1.2001
123.9	-1.2486
124.2	-1.2951
124.5	-1.3393
124.8	-1.3808
125.1	-1.4188
125.4	-1.4516
125.7	-1.4750
126.0	-1.4835
126.3	-1.4719
126.6	-1.4370
126.9	-1.3787
127.2	-1.3034
127.5	-1.2192
127.8	-1.1340
128.1	-1.0533
128.4	-0.9824
128.7	-0.9231
129.0	-0.8754
129.3	-0.8381
129.6	-0.8088
129.9	-0.7859
130.2	-0.7672
130.5	-0.7510
130.8	-0.7356
131.1	-0.7202
131.4	-0.7050
131.7	-0.6904
132.0	-0.6739
132.3	-0.6556
132.6	-0.6359
132.9	-0.6141
133.2	-0.5910
133.5	-0.5654
133.8	-0.5364
134.1	-0.5024
134.4	-0.4629
134.7	-0.4169
135.0	-0.3638
135.3	-0.3001
135.6	-0.2108
135.9	-0.0585
136.2	0.2140
136.5	0.6629
136.8	1.3087
137.1	2.1124
137.4	2.9789
137.7	3.7876
138.0	4.4333
138.3	4.8497
138.6	5.0177
138.9	4.9566
139.2	4.7112
139.5	4.3348
139.8	3.8804
140.1	3.3949
140.4	2.9138
140.7	2.4616
141.0	2.0540
141.3	1.6997
141.6	1.4000
141.9	1.1520
142.2	0.9522
142.5	0.7939
142.8	0.6704
143.1	0.5749
143.4	0.5013
143.7	0.4447
144.0	0.4018
144.3	0.3696
144.6	0.3457
144.9	0.3287
145.2	0.3168
145.5	0.3090
145.8	0.3051
146.1	0.3060
146.4	0.3129
146.7	0.3285
147.0	0.3551
147.3	0.3974
147.6	0.4606
147.9	0.5486
148.2	0.6625
148.5	0.8005
148.8	0.9566
149.1	1.1211
149.4	1.2829
149.7	1.4286
150.0	1.5462
150.3	1.6285
150.6	1.6707
150.9	1.6714
151.2	1.6345
151.5	1.5657
151.8	1.4721
152.1	1.3627
152.4	1.2446
152.7	1.1226
153.0	1.0017
153.3	0.8867
153.6	0.7802
153.9	0.6832
154.2	0.5959
154.5	0.5184
154.8	0.4496
155.1	0.3898
155.4	0.3388
155.7	0.2957
156.0	0.2597
156.3	0.2297
156.6	0.2059
156.9	0.1885
157.2	0.1776
157.5	0.1745
157.8	0.1798
158.1	0.1930
158.4	0.2145
158.7	0.2439
159.0	0.2802
159.3	0.3224
159.6	0.3682
159.9	0.4155
160.2	0.4626
160.5	0.5082
160.8	0.5498
161.1	0.5856
161.4	0.6154
161.7	0.6393
162.0	0.6566
162.3	0.6665
162.6	0.6694
162.9	0.6659
163.2	0.6567
163.5	0.6417
163.8	0.6216
164.1	0.5979
164.4	0.5704
164.7	0.5398
165.0	0.5061
165.3	0.4698
165.6	0.4316
165.9	0.3919
166.2	0.3513
166.5	0.3114
166.8	0.2722
167.1	0.2331
167.4	0.1950
167.7	0.1579
168.0	0.1209
168.3	0.0850
168.6	0.0503
168.9	0.0154
169.2	-0.0189
169.5	-0.0526
169.8	-0.0855
170.1	-0.1169
170.4	-0.1471
170.7	-0.1765
171.0	-0.2043
171.3	-0.2274
171.6	-0.2400
171.9	-0.2333
172.2	-0.1961
172.5	-0.1189
172.8	0.0010
173.1	0.1581
173.4	0.3386
173.7	0.5222
174.0	0.6889
174.3	0.8205
174.6	0.9071
174.9	0.9455
175.2	0.9401
175.5	0.8997
175.8	0.8349
176.1	0.7556
176.4	0.6704
176.7	0.5854
177.0	0.5051
177.3	0.4326
177.6	0.3701
177.9	0.3178
178.2	0.2755
178.5	0.2426
178.8	0.2168
179.1	0.1981
179.4	0.1862
179.7	0.1793
180.0	0.1757
180.3	0.1743
180.6	0.1753
180.9	0.1780
181.2	0.1809
181.5	0.1824
181.8	0.1828
182.1	0.1826
182.4	0.1820
182.7	0.1812
183.0	0.1800
183.3	0.1795
183.6	0.1804
183.9	0.1827
184.2	0.1865
184.5	0.1918
184.8	0.2000
185.1	0.2124
185.4	0.2309
185.7	0.2571
186.0	0.2955
186.3	0.3506
186.6	0.4275
186.9	0.5317
187.2	0.6655
187.5	0.8279
187.8	1.0152
188.1	1.2180
188.4	1.4239
188.7	1.6215
189.0	1.7993
189.3	1.9491
189.6	2.0659
189.9	2.1491
190.2	2.2019
190.5	2.2308
190.8	2.2421
191.1	2.2429
191.4	2.2410
191.7	2.2426
192.0	2.2552
192.3	2.2841
192.6	2.3316
192.9	2.3974
193.2	2.4757
193.5	2.5569
193.8	2.6273
194.1	2.6736
194.4	2.6861
194.7	2.6595
195.0	2.5963
195.3	2.5028
195.6	2.3879
195.9	2.2619
196.2	2.1361
196.5	2.0202
196.8	1.9227
197.1	1.8508
197.4	1.8094
197.7	1.8018
198.0	1.8300
198.3	1.8939
198.6	1.9925
198.9	2.1218
199.2	2.2767
199.5	2.4507
199.8	2.6346
200.1	2.8184
200.4	2.9923
200.7	3.1492
201.0	3.2817
201.3	3.3828
201.6	3.4502
201.9	3.4830
202.2	3.4811
202.5	3.4463
202.8	3.3820
203.1	3.2914
203.4	3.1785
203.7	3.0477
204.0	2.9037
204.3	2.7503
204.6	2.5905
204.9	2.4271
205.2	2.2616
205.5	2.0960
205.8	1.9331
206.1	1.7749
206.4	1.6215
206.7	1.4745
207.0	1.3361
207.3	1.2071
207.6	1.0888
207.9	0.9806
208.2	0.8824
208.5	0.7945
208.8	0.7169
209.1	0.6490
209.4	0.5905
209.7	0.5397
210.0	0.4957
210.3	0.4582
210.6	0.4264
210.9	0.3993
211.2	0.3766
211.5	0.3567
211.8	0.3400
212.1	0.3253
212.4	0.3121
212.7	0.3008
213.0	0.2900
213.3	0.2799
213.6	0.2712
213.9	0.2638
214.2	0.2570
214.5	0.2508
214.8	0.2442
215.1	0.2381
215.4	0.2327
215.7	0.2281
216.0	0.2238
216.3	0.2201
216.6	0.2163
216.9	0.2123
217.2	0.2085
217.5	0.2058
217.8	0.2049
218.1	0.2075
218.4	0.2124
218.7	0.2200
219.0	0.2318
219.3	0.2483
219.6	0.2701
219.9	0.2962
220.2	0.3275
220.5	0.3634
220.8	0.4028
221.1	0.4454
221.4	0.4911
221.7	0.5393
222.0	0.5880
222.3	0.6346
222.6	0.6779
222.9	0.7169
223.2	0.7512
223.5	0.7789
223.8	0.7984
224.1	0.8101
224.4	0.8139
224.7	0.8105
225.0	0.7996
225.3	0.7823
225.6	0.7589
225.9	0.7312
226.2	0.7004
226.5	0.6661
226.8	0.6299
227.1	0.5929
227.4	0.5552
227.7	0.5173
228.0	0.4806
228.3	0.4451
228.6	0.4106
228.9	0.3785
229.2	0.3490
229.5	0.3215
229.8	0.2959
230.1	0.2729
230.4	0.2527
230.7	0.2361
231.0	0.2233
231.3	0.2141
231.6	0.2088
231.9	0.2068
232.2	0.2080
232.5	0.2123
232.8	0.2201
233.1	0.2322
233.4	0.2479
233.7	0.2666
234.0	0.2886
234.3	0.3135
234.6	0.3398
234.9	0.3670
235.2	0.3942
235.5	0.4198
235.8	0.4434
236.1	0.4645
236.4	0.4823
236.7	0.4964
237.0	0.5068
237.3	0.5134
237.6	0.5155
237.9	0.5132
238.2	0.5069
238.5	0.4970
238.8	0.4849
239.1	0.4709
239.4	0.4553
239.7	0.4400
240.0	0.4243
240.3	0.4088
240.6	0.3938
240.9	0.3795
241.2	0.3659
241.5	0.3543
241.8	0.3444
242.1	0.3357
242.4	0.3282
242.7	0.3219
243.0	0.3163
243.3	0.3117
243.6	0.3080
243.9	0.3045
244.2	0.3011
244.5	0.2987
244.8	0.2979
245.1	0.2984
245.4	0.3012
245.7	0.3069
246.0	0.3154
246.3	0.3269
246.6	0.3412
246.9	0.3579
247.2	0.3767
247.5	0.3971
247.8	0.4177
248.1	0.4380
248.4	0.4566
248.7	0.4729
249.0	0.4863
249.3	0.4969
249.6	0.5045
249.9	0.5091
250.2	0.5095
250.5	0.5052
250.8	0.4964
251.1	0.4837
251.4	0.4678
251.7	0.4486
252.0	0.4269
252.3	0.4029
252.6	0.3770
252.9	0.3493
253.2	0.3203
253.5	0.2909
253.8	0.2614
254.1	0.2326
254.4	0.2048
254.7	0.1783
255.0	0.1537
255.3	0.1310
255.6	0.1101
255.9	0.0909
256.2	0.0735
256.5	0.0585
256.8	0.0458
257.1	0.0346
257.4	0.0248
257.7	0.0161
258.0	0.0094
258.3	0.0045
258.6	0.0013
258.9	-0.0007
259.2	-0.0020
259.5	-0.0033
259.8	-0.0040
260.1	-0.0031
260.4	-0.0008
260.7	0.0025
261.0	0.0068
261.3	0.0112
261.6	0.0156
261.9	0.0206
262.2	0.0252
262.5	0.0291
262.8	0.0336
263.1	0.0380
263.4	0.0426
263.7	0.0474
264.0	0.0526
264.3	0.0579
264.6	0.0631
264.9	0.0679
265.2	0.0733
265.5	0.0799
265.8	0.0876
266.1	0.0968
266.4	0.1072
266.7	0.1202
267.0	0.1356
267.3	0.1541
267.6	0.1765
267.9	0.2026
268.2	0.2326
268.5	0.2662
268.8	0.3023
269.1	0.3406
269.4	0.3801
269.7	0.4194
270.0	0.4586
270.3	0.4970
270.6	0.5331
270.9	0.5661
271.2	0.5956
271.5	0.6193
271.8	0.6362
272.1	0.6459
272.4	0.6484
272.7	0.6439
273.0	0.6325
273.3	0.6151
273.6	0.5927
273.9	0.5658
274.2	0.5350
274.5	0.5004
274.8	0.4629
275.1	0.4242
275.4	0.3852
275.7	0.3460
276.0	0.3078
276.3	0.2714
276.6	0.2369
276.9	0.2052
277.2	0.1763
277.5	0.1506
277.8	0.1289
278.1	0.1111
278.4	0.0963
278.7	0.0835
279.0	0.0733
279.3	0.0659
279.6	0.0603
279.9	0.0570
280.2	0.0554
280.5	0.0542
280.8	0.0532
281.1	0.0531
281.4	0.0528
281.7	0.0529
282.0	0.0534
282.3	0.0544
282.6	0.0550
282.9	0.0558
283.2	0.0563
283.5	0.0561
283.8	0.0562
284.1	0.0564
284.4	0.0566
284.7	0.0573
285.0	0.0585
285.3	0.0599
285.6	0.0613
285.9	0.0626
286.2	0.0634
286.5	0.0642
286.8	0.0656
287.1	0.0666
287.4	0.0676
287.7	0.0691
288.0	0.0710
288.3	0.0735
288.6	0.0758
288.9	0.0785
289.2	0.0806
289.5	0.0829
289.8	0.0852
290.1	0.0874
290.4	0.0897
290.7	0.0921
291.0	0.0945
291.3	0.0972
291.6	0.0995
291.9	0.1016
292.2	0.1038
292.5	0.1054
292.8	0.1064
293.1	0.1079
293.4	0.1090
293.7	0.1096
294.0	0.1101
294.3	0.1101
294.6	0.1097
294.9	0.1095
295.2	0.1101
295.5	0.1108
295.8	0.1111
296.1	0.1112
296.4	0.1114
296.7	0.1113
297.0	0.1114
297.3	0.1115
297.6	0.1115
297.9	0.1121
298.2	0.1130
298.5	0.1139
298.8	0.1149
299.1	0.1150
299.4	0.1155
299.7	0.1171
300.0	0.1193
300.3	0.1213
300.6	0.1222
300.9	0.1223
301.2	0.1225
301.5	0.1233
301.8	0.1241
302.1	0.1240
302.4	0.1230
302.7	0.1220
303.0	0.1214
303.3	0.1213
303.6	0.1223
303.9	0.1236
304.2	0.1249
304.5	0.1271
304.8	0.1301
305.1	0.1343
305.4	0.1416
305.7	0.1523
306.0	0.1667
306.3	0.1869
306.6	0.2152
306.9	0.2529
307.2	0.3020
307.5	0.3643
307.8	0.4416
308.1	0.5372
308.4	0.6527
308.7	0.7899
309.0	0.9495
309.3	1.1308
309.6	1.3322
309.9	1.5526
310.2	1.7894
310.5	2.0388
310.8	2.2954
311.1	2.5535
311.4	2.8055
311.7	3.0466
312.0	3.2707
312.3	3.4710
312.6	3.6426
312.9	3.7809
313.2	3.8820
313.5	3.9441
313.8	3.9662
314.1	3.9483
314.4	3.8921
314.7	3.8010
315.0	3.6781
315.3	3.5272
315.6	3.3527
315.9	3.1596
316.2	2.9533
316.5	2.7397
316.8	2.5227
317.1	2.3056
317.4	2.0918
317.7	1.8842
318.0	1.6852
318.3	1.4965
318.6	1.3194
318.9	1.1539
319.2	1.0015
319.5	0.8627
319.8	0.7363
320.1	0.6216
320.4	0.5181
320.7	0.4252
321.0	0.3419
321.3	0.2667
321.6	0.1990
321.9	0.1386
322.2	0.0855
322.5	0.0390
322.8	-0.0014
323.1	-0.0356
323.4	-0.0639
323.7	-0.0874
324.0	-0.1071
324.3	-0.1236
324.6	-0.1364
324.9	-0.1453
325.2	-0.1501
325.5	-0.1512
325.8	-0.1489
326.1	-0.1451
326.4	-0.1397
326.7	-0.1321
327.0	-0.1229
327.3	-0.1123
327.6	-0.1005
327.9	-0.0879
328.2	-0.0750
328.5	-0.0628
328.8	-0.0512
329.1	-0.0400
329.4	-0.0295
329.7	-0.0193
330.0	-0.0090
330.3	0.0017
330.6	0.0121
330.9	0.0218
331.2	0.0312
331.5	0.0403
331.8	0.0505
332.1	0.0619
332.4	0.0736
332.7	0.0854
333.0	0.0977
333.3	0.1111
333.6	0.1242
333.9	0.1385
334.2	0.1539
334.5	0.1716
334.8	0.1911
335.1	0.2124
335.4	0.2361
335.7	0.2621
336.0	0.2905
336.3	0.3218
336.6	0.3560
336.9	0.3926
337.2	0.4314
337.5	0.4728
337.8	0.5153
338.1	0.5582
338.4	0.6010
338.7	0.6426
339.0	0.6824
339.3	0.7193
339.6	0.7520
339.9	0.7805
340.2	0.8033
340.5	0.8195
340.8	0.8291
341.1	0.8322
341.4	0.8295
341.7	0.8216
342.0	0.8086
342.3	0.7916
342.6	0.7716
342.9	0.7491
343.2	0.7256
343.5	0.7009
343.8	0.6763
344.1	0.6530
344.4	0.6311
344.7	0.6110
345.0	0.5935
345.3	0.5781
345.6	0.5649
345.9	0.5543
346.2	0.5462
346.5	0.5403
346.8	0.5367
347.1	0.5361
347.4	0.5384
347.7	0.5422
348.0	0.5465
348.3	0.5517
348.6	0.5562
348.9	0.5598
349.2	0.5623
349.5	0.5623
349.8	0.5603
350.1	0.5560
350.4	0.5496
350.7	0.5405
351.0	0.5293
351.3	0.5159
351.6	0.5011
351.9	0.4858
352.2	0.4716
352.5	0.4594
352.8	0.4492
353.1	0.4422
353.4	0.4401
353.7	0.4435
354.0	0.4534
354.3	0.4701
354.6	0.4935
354.9	0.5236
355.2	0.5604
355.5	0.6037
355.8	0.6534
356.1	0.7090
356.4	0.7681
356.7	0.8287
357.0	0.8899
357.3	0.9498
357.6	1.0068
357.9	1.0588
358.2	1.1045
358.5	1.1427
358.8	1.1717
359.1	1.1906
359.4	1.2000
359.7	1.1995
360.0	1.1901
360.3	1.1716
360.6	1.1437
360.9	1.1072
361.2	1.0628
361.5	1.0123
361.8	0.9579
362.1	0.9008
362.4	0.8415
362.7	0.7812
363.0	0.7218
363.3	0.6644
363.6	0.6092
363.9	0.5565
364.2	0.5064
364.5	0.4604
364.8	0.4181
365.1	0.3793
365.4	0.3438
365.7	0.3109
366.0	0.2815
366.3	0.2554
366.6	0.2324
366.9	0.2127
367.2	0.1958
367.5	0.1819
367.8	0.1701
368.1	0.1598
368.4	0.1518
368.7	0.1456
369.0	0.1408
369.3	0.1371
369.6	0.1348
369.9	0.1336
370.2	0.1341
370.5	0.1363
370.8	0.1403
371.1	0.1459
371.4	0.1538
371.7	0.1643
372.0	0.1789
372.3	0.1982
372.6	0.2233
372.9	0.2556
373.2	0.2963
373.5	0.3479
373.8	0.4128
374.1	0.4919
374.4	0.5891
374.7	0.7078
375.0	0.8491
375.3	1.0148
375.6	1.2072
375.9	1.4279
376.2	1.6784
376.5	1.9581
376.8	2.2651
377.1	2.5986
377.4	2.9548
377.7	3.3292
378.0	3.7152
378.3	4.1067
378.6	4.4972
378.9	4.8776
379.2	5.2398
379.5	5.5753
379.8	5.8764
380.1	6.1355
380.4	6.3484
380.7	6.5088
381.0	6.6133
381.3	6.6601
381.6	6.6498
381.9	6.5834
382.2	6.4624
382.5	6.2908
382.8	6.0748
383.1	5.8207
383.4	5.5350
383.7	5.2237
384.0	4.8935
384.3	4.5513
384.6	4.2030
384.9	3.8551
385.2	3.5125
385.5	3.1799
385.8	2.8612
386.1	2.5595
386.4	2.2765
386.7	2.0138
387.0	1.7724
387.3	1.5518
387.6	1.3523
387.9	1.1733
388.2	1.0142
388.5	0.8754
388.8	0.7545
389.1	0.6498
389.4	0.5590
389.7	0.4810
390.0	0.4150
390.3	0.3605
390.6	0.3158
390.9	0.2794
391.2	0.2499
391.5	0.2270
391.8	0.2093
392.1	0.1965
392.4	0.1881
392.7	0.1835
393.0	0.1829
393.3	0.1863
393.6	0.1931
393.9	0.2039
394.2	0.2193
394.5	0.2386
394.8	0.2625
395.1	0.2913
395.4	0.3244
395.7	0.3619
396.0	0.4048
396.3	0.4537
396.6	0.5085
396.9	0.5686
397.2	0.6342
397.5	0.7045
397.8	0.7794
398.1	0.8577
398.4	0.9388
398.7	1.0215
399.0	1.1037
399.3	1.1841
399.6	1.2609
399.9	1.3329
400.2	1.3977
400.5	1.4548
400.8	1.5025
401.1	1.5405
401.4	1.5679
401.7	1.5837
402.0	1.5872
402.3	1.5795
402.6	1.5605
402.9	1.5307
403.2	1.4911
403.5	1.4435
403.8	1.3891
404.1	1.3280
404.4	1.2619
404.7	1.1919
405.0	1.1186
405.3	1.0435
405.6	0.9686
405.9	0.8943
406.2	0.8214
406.5	0.7526
406.8	0.6877
407.1	0.6268
407.4	0.5706
407.7	0.5187
408.0	0.4708
408.3	0.4274
408.6	0.3874
408.9	0.3511
409.2	0.3188
409.5	0.2898
409.8	0.2643
410.1	0.2416
410.4	0.2215
410.7	0.2043
411.0	0.1890
411.3	0.1760
411.6	0.1642
411.9	0.1546
412.2	0.1471
412.5	0.1403
412.8	0.1336
413.1	0.1272
413.4	0.1223
413.7	0.1184
414.0	0.1154
414.3	0.1125
414.6	0.1100
414.9	0.1077
415.2	0.1056
415.5	0.1049
415.8	0.1050
416.1	0.1048
416.4	0.1044
416.7	0.1044
417.0	0.1048
417.3	0.1060
417.6	0.1075
417.9	0.1099
418.2	0.1129
418.5	0.1157
418.8	0.1182
419.1	0.1213
419.4	0.1255
419.7	0.1307
420.0	0.1363
420.3	0.1432
420.6	0.1509
420.9	0.1592
421.2	0.1683
421.5	0.1783
421.8	0.1889
422.1	0.2006
422.4	0.2133
422.7	0.2257
423.0	0.2381
423.3	0.2502
423.6	0.2626
423.9	0.2753
424.2	0.2884
424.5	0.3010
424.8	0.3115
425.1	0.3204
425.4	0.3277
425.7	0.3332
426.0	0.3369
426.3	0.3391
426.6	0.3398
426.9	0.3396
427.2	0.3379
427.5	0.3350
427.8	0.3307
428.1	0.3240
428.4	0.3165
428.7	0.3075
429.0	0.2968
429.3	0.2854
429.6	0.2744
429.9	0.2633
430.2	0.2521
430.5	0.2409
430.8	0.2302
431.1	0.2197
431.4	0.2097
431.7	0.1999
432.0	0.1898
432.3	0.1798
432.6	0.1705
432.9	0.1625
433.2	0.1554
433.5	0.1494
433.8	0.1435
434.1	0.1371
434.4	0.1309
434.7	0.1269
435.0	0.1236
435.3	0.1202
435.6	0.1172
435.9	0.1149
436.2	0.1129
436.5	0.1106
436.8	0.1088
437.1	0.1069
437.4	0.1061
437.7	0.1064
438.0	0.1071
438.3	0.1077
438.6	0.1083
438.9	0.1099
439.2	0.1109
439.5	0.1107
439.8	0.1105
440.1	0.1104
440.4	0.1108
440.7	0.1115
441.0	0.1117
441.3	0.1112
441.6	0.1100
441.9	0.1095
442.2	0.1098
442.5	0.1103
442.8	0.1113
443.1	0.1122
443.4	0.1124
443.7	0.1117
444.0	0.1105
444.3	0.1096
444.6	0.1089
444.9	0.1090
445.2	0.1085
445.5	0.1086
445.8	0.1091
446.1	0.1091
446.4	0.1090
446.7	0.1091
447.0	0.1091
447.3	0.1081
447.6	0.1070
447.9	0.1057
448.2	0.1048
448.5	0.1049
448.8	0.1051
449.1	0.1058
449.4	0.1061
449.7	0.1060
450.0	0.1061
450.3	0.1057
450.6	0.1054
450.9	0.1043
451.2	0.1025
451.5	0.1006
451.8	0.0992
452.1	0.0978
452.4	0.0958
452.7	0.0947
453.0	0.0936
453.3	0.0925
453.6	0.0919
453.9	0.0919
454.2	0.0921
454.5	0.0921
454.8	0.0919
455.1	0.0914
455.4	0.0906
455.7	0.0897
456.0	0.0888
456.3	0.0881
456.6	0.0876
456.9	0.0871
457.2	0.0870
457.5	0.0871
457.8	0.0869
458.1	0.0878
458.4	0.0882
458.7	0.0878
459.0	0.0862
459.3	0.0847
459.6	0.0842
459.9	0.0839
460.2	0.0834
460.5	0.0829
460.8	0.0830
461.1	0.0829
461.4	0.0825
461.7	0.0823
462.0	0.0821
462.3	0.0816
462.6	0.0808
462.9	0.0805
463.2	0.0804
463.5	0.0799
463.8	0.0794
464.1	0.0793
464.4	0.0795
464.7	0.0796
465.0	0.0792
465.3	0.0785
465.6	0.0783
465.9	0.0783
466.2	0.0784
466.5	0.0786
466.8	0.0791
467.1	0.0795
467.4	0.0792
467.7	0.0796
468.0	0.0801
468.3	0.0809
468.6	0.0818
468.9	0.0830
469.2	0.0843
469.5	0.0853
469.8	0.0866
470.1	0.0870
470.4	0.0872
470.7	0.0875
471.0	0.0877
471.3	0.0878
471.6	0.0882
471.9	0.0887
472.2	0.0880
472.5	0.0874
472.8	0.0874
473.1	0.0877
473.4	0.0889
473.7	0.0910
474.0	0.0931
474.3	0.0951
474.6	0.0964
474.9	0.0971
475.2	0.0971
475.5	0.0971
475.8	0.0978
476.1	0.0990
476.4	0.0995
476.7	0.0999
477.0	0.1004
477.3	0.1006
477.6	0.1014
477.9	0.1028
478.2	0.1038
478.5	0.1046
478.8	0.1047
479.1	0.1038
479.4	0.1013
479.7	0.0990
480.0	0.0978
480.3	0.0976
480.6	0.0974
480.9	0.0966
481.2	0.0958
481.5	0.0945
481.8	0.0935
482.1	0.0922
482.4	0.0911
482.7	0.0896
483.0	0.0887
483.3	0.0878
483.6	0.0865
483.9	0.0852
484.2	0.0841
484.5	0.0832
484.8	0.0827
485.1	0.0820
485.4	0.0804
485.7	0.0791
486.0	0.0783
486.3	0.0780
486.6	0.0784
486.9	0.0781
487.2	0.0778
487.5	0.0781
487.8	0.0781
488.1	0.0778
488.4	0.0779
488.7	0.0786
489.0	0.0792
489.3	0.0803
489.6	0.0815
489.9	0.0819
490.2	0.0818
490.5	0.0816
490.8	0.0820
491.1	0.0825
491.4	0.0833
491.7	0.0839
492.0	0.0847
492.3	0.0859
492.6	0.0868
492.9	0.0877
493.2	0.0886
493.5	0.0891
493.8	0.0898
494.1	0.0903
494.4	0.0903
494.7	0.0900
495.0	0.0899
495.3	0.0902
495.6	0.0900
495.9	0.0903
496.2	0.0906
496.5	0.0913
496.8	0.0930
497.1	0.0944
497.4	0.0949
497.7	0.0953
498.0	0.0965
498.3	0.0975
498.6	0.0984
498.9	0.0997
499.2	0.1015
499.5	0.1036
499.8	0.1058
500.1	0.1078
500.4	0.1101
500.7	0.1122
501.0	0.1138
501.3	0.1160
501.6	0.1189
501.9	0.1221
502.2	0.1250
502.5	0.1278
502.8	0.1304
503.1	0.1327
503.4	0.1365
503.7	0.1405
504.0	0.1446
504.3	0.1487
504.6	0.1520
504.9	0.1554
505.2	0.1586
505.5	0.1616
505.8	0.1642
506.1	0.1669
506.4	0.1696
506.7	0.1724
507.0	0.1743
507.3	0.1756
507.6	0.1765
507.9	0.1776
508.2	0.1785
508.5	0.1791
508.8	0.1795
509.1	0.1796
509.4	0.1791
509.7	0.1783
510.0	0.1772
510.3	0.1759
510.6	0.1747
510.9	0.1731
511.2	0.1709
511.5	0.1681
511.8	0.1646
512.1	0.1615
512.4	0.1588
512.7	0.1559
513.0	0.1525
513.3	0.1491
513.6	0.1458
513.9	0.1430
514.2	0.1396
514.5	0.1364
514.8	0.1333
515.1	0.1297
515.4	0.1267
515.7	0.1241
516.0	0.1219
516.3	0.1192
516.6	0.1164
516.9	0.1139
517.2	0.1116
517.5	0.1091
517.8	0.1064
518.1	0.1036
518.4	0.1010
518.7	0.0986
519.0	0.0965
519.3	0.0947
519.6	0.0927
519.9	0.0908
520.2	0.0893
520.5	0.0887
520.8	0.0878
521.1	0.0869
521.4	0.0867
521.7	0.0863
522.0	0.0859
522.3	0.0849
522.6	0.0835
522.9	0.0822
523.2	0.0815
523.5	0.0807
523.8	0.0798
524.1	0.0793
524.4	0.0788
524.7	0.0788
525.0	0.0787
525.3	0.0779
525.6	0.0768
525.9	0.0757
526.2	0.0747
526.5	0.0743
526.8	0.0740
527.1	0.0741
527.4	0.0748
527.7	0.0753
528.0	0.0755
528.3	0.0759
528.6	0.0761
528.9	0.0763
529.2	0.0761
529.5	0.0757
529.8	0.0754
530.1	0.0752
530.4	0.0753
530.7	0.0750
531.0	0.0747
531.3	0.0748
531.6	0.0750
531.9	0.0758
532.2	0.0765
532.5	0.0762
532.8	0.0754
533.1	0.0738
533.4	0.0727
533.7	0.0725
534.0	0.0722
534.3	0.0721
534.6	0.0714
534.9	0.0700
535.2	0.0686
535.5	0.0673
535.8	0.0659
536.1	0.0645
536.4	0.0626
536.7	0.0597
537.0	0.0572
537.3	0.0550
537.6	0.0520
537.9	0.0492
538.2	0.0463
538.5	0.0431
538.8	0.0394
539.1	0.0346
539.4	0.0293
539.7	0.0249
540.0	0.0205
540.3	0.0159
540.6	0.0113
540.9	0.0063
541.2	0.0012
541.5	-0.0042
541.8	-0.0099
542.1	-0.0160
542.4	-0.0212
542.7	-0.0267
543.0	-0.0321
543.3	-0.0376
543.6	-0.0431
543.9	-0.0491
544.2	-0.0550
544.5	-0.0608
544.8	-0.0664
545.1	-0.0703
545.4	-0.0744
545.7	-0.0780
546.0	-0.0812
546.3	-0.0842
546.6	-0.0874
546.9	-0.0899
547.2	-0.0902
547.5	-0.0896
547.8	-0.0897
548.1	-0.0904
548.4	-0.0906
548.7	-0.0901
549.0	-0.0888
549.3	-0.0867
549.6	-0.0833
549.9	-0.0795
550.2	-0.0756
550.5	-0.0718
550.8	-0.0669
551.1	-0.0608
551.4	-0.0542
551.7	-0.0476
552.0	-0.0414
552.3	-0.0352
552.6	-0.0283
552.9	-0.0216
553.2	-0.0153
553.5	-0.0094
553.8	-0.0031
554.1	0.0034
554.4	0.0104
554.7	0.0173
555.0	0.0236
555.3	0.0299
555.6	0.0359
555.9	0.0407
556.2	0.0448
556.5	0.0489
556.8	0.0526
557.1	0.0554
557.4	0.0584
557.7	0.0620
558.0	0.0661
558.3	0.0695
558.6	0.0729
558.9	0.0764
559.2	0.0797
559.5	0.0823
559.8	0.0851
560.1	0.0879
560.4	0.0906
560.7	0.0927
561.0	0.0943
561.3	0.0955
561.6	0.0967
561.9	0.0981
562.2	0.0992
562.5	0.1000
562.8	0.1007
563.1	0.1014
563.4	0.1028
563.7	0.1045
564.0	0.1053
564.3	0.1053
564.6	0.1050
564.9	0.1051
565.2	0.1050
565.5	0.1052
565.8	0.1047
566.1	0.1035
566.4	0.1021
566.7	0.1003
567.0	0.0993
567.3	0.0983
567.6	0.0966
567.9	0.0948
568.2	0.0928
568.5	0.0914
568.8	0.0906
569.1	0.0895
569.4	0.0878
569.7	0.0859
570.0	0.0846
570.3	0.0832
570.6	0.0819
570.9	0.0803
571.2	0.0776
571.5	0.0752
571.8	0.0740
572.1	0.0745
572.4	0.0751
572.7	0.0748
573.0	0.0750
573.3	0.0762
573.6	0.0788
573.9	0.0812
574.2	0.0831
574.5	0.0855
574.8	0.0882
575.1	0.0912
575.4	0.0944
575.7	0.0979
576.0	0.1015
576.3	0.1052
576.6	0.1094
576.9	0.1136
577.2	0.1173
577.5	0.1212
577.8	0.1263
578.1	0.1310
578.4	0.1354
578.7	0.1396
579.0	0.1439
579.3	0.1475
579.6	0.1509
579.9	0.1538
580.2	0.1571
580.5	0.1601
580.8	0.1627
581.1	0.1652
581.4	0.1669
581.7	0.1678
582.0	0.1682
582.3	0.1682
582.6	0.1680
582.9	0.1669
583.2	0.1653
583.5	0.1631
583.8	0.1606
584.1	0.1584
584.4	0.1567
584.7	0.1556
585.0	0.1538
585.3	0.1514
585.6	0.1489
585.9	0.1459
586.2	0.1422
586.5	0.1390
586.8	0.1352
587.1	0.1315
587.4	0.1283
587.7	0.1255
588.0	0.1224
588.3	0.1189
588.6	0.1156
588.9	0.1128
589.2	0.1103
589.5	0.1078
589.8	0.1061
590.1	0.1044
590.4	0.1023
590.7	0.1011
591.0	0.1004
591.3	0.0991
591.6	0.0981
591.9	0.0974
592.2	0.0973
592.5	0.0968
592.8	0.0959
593.1	0.0940
593.4	0.0928
593.7	0.0922
594.0	0.0918
594.3	0.0911
594.6	0.0904
594.9	0.0889
595.2	0.0877
595.5	0.0869
595.8	0.0863
596.1	0.0860
596.4	0.0859
596.7	0.0862
597.0	0.0868
597.3	0.0869
597.6	0.0867
597.9	0.0871
598.2	0.0875
598.5	0.0876
598.8	0.0871
[truncated: 2,404 more rows]
