# Supplementary material for: Functional study of Bergeyella cardium KP-43 subfamily peptidases as putative T9SS cargo
Source: Commun Biol. 2025 Apr 9;8:586. doi: 10.1038/s42003-025-07996-y (PMC11982257; doi:10.1038/s42003-025-07996-y)
Supplement: Supplementary file 8 — Supplementary Data 6 [file 42003_2025_7996_MOESM8_ESM.txt]

20241021-litian-20241017-01-01
C:\LabSolutions\Data\PPSQ30\20241021-litian-20241017-01-01\20241021-litian-20241017-01-01_D04.lcd
[Time(sec)]	[Intensity(mv)]
0.0	-0.0195
0.3	-0.0195
0.6	-0.0192
0.9	-0.0102
1.2	0.0010
1.5	0.0020
1.8	0.0030
2.1	0.0033
2.4	0.0032
2.7	0.0034
3.0	0.0035
3.3	0.0038
3.6	0.0033
3.9	0.0029
4.2	0.0031
4.5	0.0030
4.8	0.0029
5.1	0.0034
5.4	0.0037
5.7	0.0038
6.0	0.0044
6.3	0.0046
6.6	0.0050
6.9	0.0055
7.2	0.0056
7.5	0.0052
7.8	0.0052
8.1	0.0053
8.4	0.0055
8.7	0.0065
9.0	0.0072
9.3	0.0075
9.6	0.0072
9.9	0.0068
10.2	0.0066
10.5	0.0065
10.8	0.0068
11.1	0.0067
11.4	0.0066
11.7	0.0070
12.0	0.0072
12.3	0.0069
12.6	0.0062
12.9	0.0056
13.2	0.0059
13.5	0.0068
13.8	0.0068
14.1	0.0066
14.4	0.0060
14.7	0.0060
15.0	0.0067
15.3	0.0071
15.6	0.0074
15.9	0.0079
16.2	0.0082
16.5	0.0085
16.8	0.0091
17.1	0.0096
17.4	0.0101
17.7	0.0100
18.0	0.0099
18.3	0.0095
18.6	0.0089
18.9	0.0086
19.2	0.0081
19.5	0.0081
19.8	0.0080
20.1	0.0080
20.4	0.0080
20.7	0.0083
21.0	0.0083
21.3	0.0083
21.6	0.0089
21.9	0.0096
22.2	0.0099
22.5	0.0102
22.8	0.0104
23.1	0.0105
23.4	0.0105
23.7	0.0112
24.0	0.0112
24.3	0.0107
24.6	0.0107
24.9	0.0108
25.2	0.0106
25.5	0.0102
25.8	0.0097
26.1	0.0097
26.4	0.0098
26.7	0.0105
27.0	0.0110
27.3	0.0115
27.6	0.0123
27.9	0.0126
28.2	0.0122
28.5	0.0119
28.8	0.0119
29.1	0.0123
29.4	0.0133
29.7	0.0139
30.0	0.0145
30.3	0.0157
30.6	0.0163
30.9	0.0162
31.2	0.0155
31.5	0.0152
31.8	0.0151
32.1	0.0152
32.4	0.0149
32.7	0.0150
33.0	0.0154
33.3	0.0156
33.6	0.0160
33.9	0.0165
34.2	0.0168
34.5	0.0165
34.8	0.0160
35.1	0.0161
35.4	0.0161
35.7	0.0162
36.0	0.0162
36.3	0.0164
36.6	0.0170
36.9	0.0173
37.2	0.0172
37.5	0.0169
37.8	0.0173
38.1	0.0173
38.4	0.0172
38.7	0.0170
39.0	0.0166
39.3	0.0163
39.6	0.0163
39.9	0.0169
40.2	0.0171
40.5	0.0170
40.8	0.0174
41.1	0.0174
41.4	0.0172
41.7	0.0175
42.0	0.0182
42.3	0.0191
42.6	0.0202
42.9	0.0200
43.2	0.0188
43.5	0.0186
43.8	0.0194
44.1	0.0200
44.4	0.0206
44.7	0.0215
45.0	0.0221
45.3	0.0226
45.6	0.0230
45.9	0.0233
46.2	0.0233
46.5	0.0226
46.8	0.0223
47.1	0.0221
47.4	0.0210
47.7	0.0205
48.0	0.0210
48.3	0.0212
48.6	0.0221
48.9	0.0238
49.2	0.0250
49.5	0.0255
49.8	0.0259
50.1	0.0266
50.4	0.0268
50.7	0.0264
51.0	0.0268
51.3	0.0278
51.6	0.0292
51.9	0.0312
52.2	0.0331
52.5	0.0348
52.8	0.0364
53.1	0.0375
53.4	0.0385
53.7	0.0399
54.0	0.0417
54.3	0.0431
54.6	0.0439
54.9	0.0446
55.2	0.0451
55.5	0.0460
55.8	0.0471
56.1	0.0481
56.4	0.0490
56.7	0.0509
57.0	0.0526
57.3	0.0543
57.6	0.0563
57.9	0.0580
58.2	0.0598
58.5	0.0615
58.8	0.0631
59.1	0.0646
59.4	0.0655
59.7	0.0664
60.0	0.0679
60.3	0.0687
60.6	0.0690
60.9	0.0698
61.2	0.0707
61.5	0.0708
61.8	0.0716
62.1	0.0731
62.4	0.0748
62.7	0.0765
63.0	0.0784
63.3	0.0802
63.6	0.0817
63.9	0.0832
64.2	0.0842
64.5	0.0852
64.8	0.0856
65.1	0.0858
65.4	0.0862
65.7	0.0872
66.0	0.0881
66.3	0.0890
66.6	0.0903
66.9	0.0912
67.2	0.0920
67.5	0.0931
67.8	0.0939
68.1	0.0940
68.4	0.0936
68.7	0.0932
69.0	0.0936
69.3	0.0943
69.6	0.0954
69.9	0.0959
70.2	0.0952
70.5	0.0951
70.8	0.0954
71.1	0.0944
71.4	0.0933
71.7	0.0929
72.0	0.0932
72.3	0.0927
72.6	0.0918
72.9	0.0912
73.2	0.0913
73.5	0.0910
73.8	0.0906
74.1	0.0901
74.4	0.0902
74.7	0.0902
75.0	0.0899
75.3	0.0903
75.6	0.0911
75.9	0.0916
76.2	0.0916
76.5	0.0908
76.8	0.0901
77.1	0.0895
77.4	0.0887
77.7	0.0879
78.0	0.0874
78.3	0.0878
78.6	0.0886
78.9	0.0885
79.2	0.0881
79.5	0.0878
79.8	0.0881
80.1	0.0882
80.4	0.0880
80.7	0.0880
81.0	0.0885
81.3	0.0889
81.6	0.0890
81.9	0.0885
82.2	0.0881
82.5	0.0877
82.8	0.0876
83.1	0.0887
83.4	0.0893
83.7	0.0891
84.0	0.0887
84.3	0.0880
84.6	0.0870
84.9	0.0863
85.2	0.0869
85.5	0.0877
85.8	0.0879
86.1	0.0872
86.4	0.0863
86.7	0.0860
87.0	0.0867
87.3	0.0876
87.6	0.0877
87.9	0.0877
88.2	0.0878
88.5	0.0884
88.8	0.0885
89.1	0.0880
89.4	0.0872
89.7	0.0861
90.0	0.0856
90.3	0.0853
90.6	0.0849
90.9	0.0846
91.2	0.0835
91.5	0.0825
91.8	0.0816
92.1	0.0811
92.4	0.0810
92.7	0.0807
93.0	0.0797
93.3	0.0790
93.6	0.0783
93.9	0.0777
94.2	0.0779
94.5	0.0777
94.8	0.0768
95.1	0.0766
95.4	0.0763
95.7	0.0760
96.0	0.0756
96.3	0.0760
96.6	0.0760
96.9	0.0753
97.2	0.0746
97.5	0.0741
97.8	0.0728
98.1	0.0721
98.4	0.0718
98.7	0.0718
99.0	0.0715
99.3	0.0713
99.6	0.0707
99.9	0.0696
100.2	0.0692
100.5	0.0693
100.8	0.0693
101.1	0.0682
101.4	0.0669
101.7	0.0663
102.0	0.0662
102.3	0.0663
102.6	0.0664
102.9	0.0661
103.2	0.0652
103.5	0.0654
103.8	0.0665
104.1	0.0667
104.4	0.0662
104.7	0.0657
105.0	0.0648
105.3	0.0633
105.6	0.0623
105.9	0.0612
106.2	0.0598
106.5	0.0585
106.8	0.0573
107.1	0.0558
107.4	0.0537
107.7	0.0515
108.0	0.0490
108.3	0.0452
108.6	0.0399
108.9	0.0332
109.2	0.0259
109.5	0.0180
109.8	0.0092
110.1	-0.0009
110.4	-0.0121
110.7	-0.0232
111.0	-0.0346
111.3	-0.0461
111.6	-0.0576
111.9	-0.0693
112.2	-0.0815
112.5	-0.0932
112.8	-0.1032
113.1	-0.1109
113.4	-0.1163
113.7	-0.1197
114.0	-0.1205
114.3	-0.1207
114.6	-0.1197
114.9	-0.1174
115.2	-0.1132
115.5	-0.1070
115.8	-0.0971
116.1	-0.0832
116.4	-0.0650
116.7	-0.0440
117.0	-0.0226
117.3	-0.0059
117.6	0.0018
117.9	-0.0036
118.2	-0.0247
118.5	-0.0623
118.8	-0.1152
119.1	-0.1815
119.4	-0.2575
119.7	-0.3391
120.0	-0.4235
120.3	-0.5087
120.6	-0.5921
120.9	-0.6706
121.2	-0.7434
121.5	-0.8108
121.8	-0.8739
122.1	-0.9338
122.4	-0.9902
122.7	-1.0448
123.0	-1.0977
123.3	-1.1495
123.6	-1.2000
123.9	-1.2488
124.2	-1.2953
124.5	-1.3391
124.8	-1.3800
125.1	-1.4180
125.4	-1.4512
125.7	-1.4757
126.0	-1.4857
126.3	-1.4754
126.6	-1.4414
126.9	-1.3841
127.2	-1.3092
127.5	-1.2253
127.8	-1.1405
128.1	-1.0603
128.4	-0.9890
128.7	-0.9285
129.0	-0.8797
129.3	-0.8411
129.6	-0.8113
129.9	-0.7881
130.2	-0.7693
130.5	-0.7529
130.8	-0.7383
131.1	-0.7239
131.4	-0.7083
131.7	-0.6914
132.0	-0.6740
132.3	-0.6560
132.6	-0.6366
132.9	-0.6154
133.2	-0.5928
133.5	-0.5675
133.8	-0.5386
134.1	-0.5046
134.4	-0.4645
134.7	-0.4181
135.0	-0.3648
135.3	-0.3012
135.6	-0.2159
135.9	-0.0824
136.2	0.1400
136.5	0.4877
136.8	0.9707
137.1	1.5549
137.4	2.1695
137.7	2.7286
138.0	3.1610
138.3	3.4262
138.6	3.5178
138.9	3.4527
139.2	3.2639
139.5	2.9905
139.8	2.6701
140.1	2.3335
140.4	2.0045
140.7	1.6988
141.0	1.4264
141.3	1.1914
141.6	0.9939
141.9	0.8315
142.2	0.7011
142.5	0.5980
142.8	0.5180
143.1	0.4573
143.4	0.4116
143.7	0.3766
144.0	0.3504
144.3	0.3304
144.6	0.3153
144.9	0.3044
145.2	0.2972
145.5	0.2938
145.8	0.2943
146.1	0.2990
146.4	0.3091
146.7	0.3277
147.0	0.3569
147.3	0.4016
147.6	0.4676
147.9	0.5604
148.2	0.6823
148.5	0.8327
148.8	1.0060
149.1	1.1919
149.4	1.3772
149.7	1.5471
150.0	1.6890
150.3	1.7924
150.6	1.8508
150.9	1.8625
151.2	1.8314
151.5	1.7633
151.8	1.6649
152.1	1.5456
152.4	1.4145
152.7	1.2775
153.0	1.1409
153.3	1.0104
153.6	0.8892
153.9	0.7783
154.2	0.6791
154.5	0.5910
154.8	0.5141
155.1	0.4472
155.4	0.3896
155.7	0.3396
156.0	0.2968
156.3	0.2609
156.6	0.2321
156.9	0.2107
157.2	0.1967
157.5	0.1897
157.8	0.1913
158.1	0.2012
158.4	0.2200
158.7	0.2470
159.0	0.2817
159.3	0.3219
159.6	0.3658
159.9	0.4111
160.2	0.4570
160.5	0.5010
160.8	0.5408
161.1	0.5753
161.4	0.6041
161.7	0.6259
162.0	0.6417
162.3	0.6507
162.6	0.6535
162.9	0.6503
163.2	0.6408
163.5	0.6258
163.8	0.6068
164.1	0.5842
164.4	0.5581
164.7	0.5283
165.0	0.4946
165.3	0.4580
165.6	0.4199
165.9	0.3813
166.2	0.3426
166.5	0.3039
166.8	0.2651
167.1	0.2274
167.4	0.1907
167.7	0.1541
168.0	0.1178
168.3	0.0820
168.6	0.0465
168.9	0.0120
169.2	-0.0212
169.5	-0.0538
169.8	-0.0862
170.1	-0.1174
170.4	-0.1478
170.7	-0.1777
171.0	-0.2052
171.3	-0.2286
171.6	-0.2428
171.9	-0.2395
172.2	-0.2074
172.5	-0.1359
172.8	-0.0212
173.1	0.1322
173.4	0.3118
173.7	0.4971
174.0	0.6667
174.3	0.8026
174.6	0.8941
174.9	0.9375
175.2	0.9370
175.5	0.9012
175.8	0.8400
176.1	0.7623
176.4	0.6769
176.7	0.5915
177.0	0.5113
177.3	0.4394
177.6	0.3770
177.9	0.3243
178.2	0.2815
178.5	0.2488
178.8	0.2238
179.1	0.2057
179.4	0.1931
179.7	0.1855
180.0	0.1812
180.3	0.1791
180.6	0.1788
180.9	0.1798
181.2	0.1813
181.5	0.1824
181.8	0.1838
182.1	0.1844
182.4	0.1841
182.7	0.1838
183.0	0.1838
183.3	0.1841
183.6	0.1847
183.9	0.1871
184.2	0.1912
184.5	0.1971
184.8	0.2054
185.1	0.2178
185.4	0.2354
185.7	0.2615
186.0	0.3012
186.3	0.3591
186.6	0.4397
186.9	0.5485
187.2	0.6888
187.5	0.8610
187.8	1.0593
188.1	1.2734
188.4	1.4930
188.7	1.7052
189.0	1.8965
189.3	2.0576
189.6	2.1837
189.9	2.2740
190.2	2.3306
190.5	2.3584
190.8	2.3656
191.1	2.3602
191.4	2.3504
191.7	2.3433
192.0	2.3449
192.3	2.3619
192.6	2.3976
192.9	2.4516
193.2	2.5197
193.5	2.5930
193.8	2.6575
194.1	2.6991
194.4	2.7076
194.7	2.6787
195.0	2.6135
195.3	2.5191
195.6	2.4048
195.9	2.2801
196.2	2.1554
196.5	2.0407
196.8	1.9441
197.1	1.8727
197.4	1.8325
197.7	1.8273
198.0	1.8596
198.3	1.9299
198.6	2.0358
198.9	2.1739
199.2	2.3382
199.5	2.5220
199.8	2.7162
200.1	2.9104
200.4	3.0950
200.7	3.2611
201.0	3.4027
201.3	3.5118
201.6	3.5847
201.9	3.6206
202.2	3.6198
202.5	3.5846
202.8	3.5187
203.1	3.4264
203.4	3.3118
203.7	3.1801
204.0	3.0350
204.3	2.8792
204.6	2.7157
204.9	2.5473
205.2	2.3758
205.5	2.2035
205.8	2.0322
206.1	1.8637
206.4	1.7001
206.7	1.5434
207.0	1.3958
207.3	1.2578
207.6	1.1303
207.9	1.0137
208.2	0.9089
208.5	0.8162
208.8	0.7344
209.1	0.6626
209.4	0.5997
209.7	0.5461
210.0	0.5005
210.3	0.4616
210.6	0.4289
210.9	0.4009
211.2	0.3771
211.5	0.3570
211.8	0.3402
212.1	0.3251
212.4	0.3125
212.7	0.3013
213.0	0.2913
213.3	0.2822
213.6	0.2726
213.9	0.2633
214.2	0.2553
214.5	0.2483
214.8	0.2419
215.1	0.2348
215.4	0.2275
215.7	0.2201
216.0	0.2127
216.3	0.2060
216.6	0.2004
216.9	0.1960
217.2	0.1932
217.5	0.1916
217.8	0.1918
218.1	0.1939
218.4	0.1991
218.7	0.2089
219.0	0.2234
219.3	0.2424
219.6	0.2664
219.9	0.2970
220.2	0.3341
220.5	0.3758
220.8	0.4214
221.1	0.4713
221.4	0.5246
221.7	0.5797
222.0	0.6356
222.3	0.6907
222.6	0.7422
222.9	0.7885
223.2	0.8290
223.5	0.8614
223.8	0.8843
224.1	0.8988
224.4	0.9047
224.7	0.9024
225.0	0.8917
225.3	0.8733
225.6	0.8473
225.9	0.8150
226.2	0.7790
226.5	0.7398
226.8	0.6985
227.1	0.6558
227.4	0.6126
227.7	0.5700
228.0	0.5268
228.3	0.4852
228.6	0.4459
228.9	0.4087
229.2	0.3740
229.5	0.3422
229.8	0.3144
230.1	0.2900
230.4	0.2690
230.7	0.2516
231.0	0.2376
231.3	0.2267
231.6	0.2185
231.9	0.2146
232.2	0.2155
232.5	0.2200
232.8	0.2287
233.1	0.2410
233.4	0.2583
233.7	0.2796
234.0	0.3035
234.3	0.3290
234.6	0.3561
234.9	0.3845
235.2	0.4135
235.5	0.4415
235.8	0.4670
236.1	0.4892
236.4	0.5085
236.7	0.5239
237.0	0.5350
237.3	0.5418
237.6	0.5443
237.9	0.5425
238.2	0.5369
238.5	0.5280
238.8	0.5159
239.1	0.5012
239.4	0.4843
239.7	0.4665
240.0	0.4482
240.3	0.4301
240.6	0.4133
240.9	0.3976
241.2	0.3839
241.5	0.3716
241.8	0.3608
242.1	0.3517
242.4	0.3428
242.7	0.3343
243.0	0.3271
243.3	0.3216
243.6	0.3172
243.9	0.3125
244.2	0.3083
244.5	0.3055
244.8	0.3043
245.1	0.3053
245.4	0.3090
245.7	0.3153
246.0	0.3248
246.3	0.3371
246.6	0.3525
246.9	0.3704
247.2	0.3909
247.5	0.4122
247.8	0.4340
248.1	0.4554
248.4	0.4761
248.7	0.4949
249.0	0.5103
249.3	0.5219
249.6	0.5299
249.9	0.5343
250.2	0.5346
250.5	0.5306
250.8	0.5219
251.1	0.5080
251.4	0.4910
251.7	0.4708
252.0	0.4472
252.3	0.4212
252.6	0.3935
252.9	0.3650
253.2	0.3353
253.5	0.3053
253.8	0.2757
254.1	0.2465
254.4	0.2177
254.7	0.1904
255.0	0.1646
255.3	0.1401
255.6	0.1172
255.9	0.0971
256.2	0.0790
256.5	0.0629
256.8	0.0487
257.1	0.0369
257.4	0.0268
257.7	0.0183
258.0	0.0121
258.3	0.0075
258.6	0.0043
258.9	0.0022
259.2	0.0015
259.5	0.0016
259.8	0.0024
260.1	0.0045
260.4	0.0071
260.7	0.0101
261.0	0.0142
261.3	0.0191
261.6	0.0244
261.9	0.0296
262.2	0.0344
262.5	0.0387
262.8	0.0427
263.1	0.0470
263.4	0.0518
263.7	0.0559
264.0	0.0599
264.3	0.0645
264.6	0.0694
264.9	0.0743
265.2	0.0796
265.5	0.0860
265.8	0.0939
266.1	0.1033
266.4	0.1156
266.7	0.1308
267.0	0.1496
267.3	0.1722
267.6	0.1980
267.9	0.2290
268.2	0.2646
268.5	0.3041
268.8	0.3471
269.1	0.3922
269.4	0.4386
269.7	0.4864
270.0	0.5344
270.3	0.5816
270.6	0.6267
270.9	0.6677
271.2	0.7027
271.5	0.7309
271.8	0.7516
272.1	0.7645
272.4	0.7695
272.7	0.7656
273.0	0.7536
273.3	0.7344
273.6	0.7085
273.9	0.6769
274.2	0.6404
274.5	0.5994
274.8	0.5556
275.1	0.5110
275.4	0.4661
275.7	0.4211
276.0	0.3764
276.3	0.3333
276.6	0.2930
276.9	0.2558
277.2	0.2213
277.5	0.1912
277.8	0.1653
278.1	0.1429
278.4	0.1242
278.7	0.1085
279.0	0.0956
279.3	0.0854
279.6	0.0780
279.9	0.0721
280.2	0.0669
280.5	0.0628
280.8	0.0598
281.1	0.0570
281.4	0.0551
281.7	0.0537
282.0	0.0533
282.3	0.0533
282.6	0.0527
282.9	0.0518
283.2	0.0501
283.5	0.0484
283.8	0.0464
284.1	0.0453
284.4	0.0445
284.7	0.0439
285.0	0.0438
285.3	0.0436
285.6	0.0434
285.9	0.0441
286.2	0.0449
286.5	0.0463
286.8	0.0487
287.1	0.0513
287.4	0.0535
287.7	0.0565
288.0	0.0600
288.3	0.0635
288.6	0.0663
288.9	0.0687
289.2	0.0712
289.5	0.0740
289.8	0.0770
290.1	0.0799
290.4	0.0830
290.7	0.0870
291.0	0.0909
291.3	0.0945
291.6	0.0984
291.9	0.1020
292.2	0.1042
292.5	0.1060
292.8	0.1076
293.1	0.1087
293.4	0.1094
293.7	0.1103
294.0	0.1119
294.3	0.1133
294.6	0.1138
294.9	0.1139
295.2	0.1139
295.5	0.1139
295.8	0.1144
296.1	0.1143
296.4	0.1140
296.7	0.1131
297.0	0.1128
297.3	0.1132
297.6	0.1140
297.9	0.1149
298.2	0.1163
298.5	0.1184
298.8	0.1204
299.1	0.1221
299.4	0.1237
299.7	0.1254
300.0	0.1274
300.3	0.1289
300.6	0.1299
300.9	0.1304
301.2	0.1307
301.5	0.1303
301.8	0.1300
302.1	0.1294
302.4	0.1295
302.7	0.1293
303.0	0.1285
303.3	0.1280
303.6	0.1277
303.9	0.1277
304.2	0.1275
304.5	0.1270
304.8	0.1266
305.1	0.1274
305.4	0.1281
305.7	0.1288
306.0	0.1311
306.3	0.1356
306.6	0.1429
306.9	0.1539
307.2	0.1688
307.5	0.1886
307.8	0.2139
308.1	0.2454
308.4	0.2845
308.7	0.3315
309.0	0.3860
309.3	0.4477
309.6	0.5163
309.9	0.5925
310.2	0.6751
310.5	0.7635
310.8	0.8558
311.1	0.9486
311.4	1.0393
311.7	1.1262
312.0	1.2085
312.3	1.2835
312.6	1.3489
312.9	1.4020
313.2	1.4425
313.5	1.4699
313.8	1.4840
314.1	1.4838
314.4	1.4696
314.7	1.4421
315.0	1.4030
315.3	1.3537
315.6	1.2956
315.9	1.2300
316.2	1.1589
316.5	1.0833
316.8	1.0046
317.1	0.9252
317.4	0.8467
317.7	0.7695
318.0	0.6947
318.3	0.6227
318.6	0.5541
318.9	0.4891
319.2	0.4289
319.5	0.3728
319.8	0.3199
320.1	0.2706
320.4	0.2251
320.7	0.1822
321.0	0.1419
321.3	0.1052
321.6	0.0726
321.9	0.0430
322.2	0.0159
322.5	-0.0089
322.8	-0.0306
323.1	-0.0494
323.4	-0.0658
323.7	-0.0800
324.0	-0.0915
324.3	-0.1004
324.6	-0.1063
324.9	-0.1099
325.2	-0.1119
325.5	-0.1115
325.8	-0.1095
326.1	-0.1058
326.4	-0.1005
326.7	-0.0939
327.0	-0.0857
327.3	-0.0763
327.6	-0.0670
327.9	-0.0577
328.2	-0.0484
328.5	-0.0383
328.8	-0.0280
329.1	-0.0183
329.4	-0.0094
329.7	-0.0009
330.0	0.0078
330.3	0.0163
330.6	0.0245
330.9	0.0331
331.2	0.0419
331.5	0.0508
331.8	0.0604
332.1	0.0703
332.4	0.0808
332.7	0.0921
333.0	0.1042
333.3	0.1164
333.6	0.1291
333.9	0.1433
334.2	0.1587
334.5	0.1762
334.8	0.1964
335.1	0.2177
335.4	0.2412
335.7	0.2666
336.0	0.2946
336.3	0.3261
336.6	0.3597
336.9	0.3954
337.2	0.4329
337.5	0.4721
337.8	0.5134
338.1	0.5566
338.4	0.6005
338.7	0.6431
339.0	0.6832
339.3	0.7197
339.6	0.7524
339.9	0.7797
340.2	0.8014
340.5	0.8170
340.8	0.8258
341.1	0.8290
341.4	0.8258
341.7	0.8169
342.0	0.8040
342.3	0.7877
342.6	0.7681
342.9	0.7465
343.2	0.7228
343.5	0.6990
343.8	0.6757
344.1	0.6525
344.4	0.6305
344.7	0.6105
345.0	0.5932
345.3	0.5779
345.6	0.5659
345.9	0.5568
346.2	0.5502
346.5	0.5458
346.8	0.5432
347.1	0.5430
347.4	0.5446
347.7	0.5477
348.0	0.5520
348.3	0.5577
348.6	0.5631
348.9	0.5671
349.2	0.5695
349.5	0.5702
349.8	0.5695
350.1	0.5662
350.4	0.5598
350.7	0.5502
351.0	0.5381
351.3	0.5244
351.6	0.5101
351.9	0.4958
352.2	0.4816
352.5	0.4680
352.8	0.4571
353.1	0.4500
353.4	0.4479
353.7	0.4516
354.0	0.4618
354.3	0.4778
354.6	0.5006
354.9	0.5308
355.2	0.5690
355.5	0.6142
355.8	0.6660
356.1	0.7225
356.4	0.7820
356.7	0.8431
357.0	0.9049
357.3	0.9652
357.6	1.0217
357.9	1.0732
358.2	1.1191
358.5	1.1576
358.8	1.1872
359.1	1.2072
359.4	1.2180
359.7	1.2183
360.0	1.2084
360.3	1.1886
360.6	1.1593
360.9	1.1210
361.2	1.0757
361.5	1.0251
361.8	0.9697
362.1	0.9108
362.4	0.8501
362.7	0.7892
363.0	0.7291
363.3	0.6707
363.6	0.6145
363.9	0.5607
364.2	0.5101
364.5	0.4628
364.8	0.4195
365.1	0.3799
365.4	0.3443
365.7	0.3122
366.0	0.2836
366.3	0.2589
366.6	0.2370
366.9	0.2175
367.2	0.2000
367.5	0.1857
367.8	0.1737
368.1	0.1635
368.4	0.1559
368.7	0.1498
369.0	0.1453
369.3	0.1418
369.6	0.1392
369.9	0.1379
370.2	0.1381
370.5	0.1399
370.8	0.1434
371.1	0.1489
371.4	0.1570
371.7	0.1681
372.0	0.1822
372.3	0.2008
372.6	0.2259
372.9	0.2578
373.2	0.2984
373.5	0.3493
373.8	0.4126
374.1	0.4913
374.4	0.5880
374.7	0.7041
375.0	0.8431
375.3	1.0072
375.6	1.1986
375.9	1.4181
376.2	1.6678
376.5	1.9462
376.8	2.2527
377.1	2.5841
377.4	2.9379
377.7	3.3100
378.0	3.6943
378.3	4.0846
378.6	4.4736
378.9	4.8532
379.2	5.2152
379.5	5.5506
379.8	5.8508
380.1	6.1093
380.4	6.3203
380.7	6.4789
381.0	6.5823
381.3	6.6294
381.6	6.6202
381.9	6.5548
382.2	6.4358
382.5	6.2669
382.8	6.0537
383.1	5.8012
383.4	5.5161
383.7	5.2050
384.0	4.8754
384.3	4.5346
384.6	4.1885
384.9	3.8429
385.2	3.5016
385.5	3.1697
385.8	2.8526
386.1	2.5517
386.4	2.2687
386.7	2.0059
387.0	1.7638
387.3	1.5437
387.6	1.3446
387.9	1.1669
388.2	1.0099
388.5	0.8724
388.8	0.7532
389.1	0.6504
389.4	0.5619
389.7	0.4867
390.0	0.4227
390.3	0.3703
390.6	0.3286
390.9	0.2953
391.2	0.2700
391.5	0.2526
391.8	0.2426
392.1	0.2398
392.4	0.2434
392.7	0.2537
393.0	0.2710
393.3	0.2955
393.6	0.3279
393.9	0.3698
394.2	0.4230
394.5	0.4887
394.8	0.5677
395.1	0.6610
395.4	0.7705
395.7	0.8967
396.0	1.0407
396.3	1.2042
396.6	1.3862
396.9	1.5866
397.2	1.8050
397.5	2.0396
397.8	2.2889
398.1	2.5497
398.4	2.8181
398.7	3.0904
399.0	3.3616
399.3	3.6271
399.6	3.8818
399.9	4.1202
400.2	4.3370
400.5	4.5268
400.8	4.6860
401.1	4.8119
401.4	4.9031
401.7	4.9581
402.0	4.9744
402.3	4.9521
402.6	4.8922
402.9	4.7976
403.2	4.6708
403.5	4.5142
403.8	4.3332
404.1	4.1314
404.4	3.9123
404.7	3.6802
405.0	3.4402
405.3	3.1962
405.6	2.9518
405.9	2.7107
406.2	2.4757
406.5	2.2499
406.8	2.0348
407.1	1.8312
407.4	1.6412
407.7	1.4646
408.0	1.3018
408.3	1.1535
408.6	1.0197
408.9	0.9005
409.2	0.7942
409.5	0.6995
409.8	0.6160
410.1	0.5428
410.4	0.4784
410.7	0.4224
411.0	0.3740
411.3	0.3329
411.6	0.2975
411.9	0.2679
412.2	0.2424
412.5	0.2208
412.8	0.2025
413.1	0.1863
413.4	0.1731
413.7	0.1629
414.0	0.1547
414.3	0.1481
414.6	0.1426
414.9	0.1380
415.2	0.1342
415.5	0.1311
415.8	0.1278
416.1	0.1247
416.4	0.1222
416.7	0.1214
417.0	0.1219
417.3	0.1226
417.6	0.1233
417.9	0.1243
418.2	0.1267
418.5	0.1302
418.8	0.1340
419.1	0.1376
419.4	0.1423
419.7	0.1484
420.0	0.1545
420.3	0.1614
420.6	0.1695
420.9	0.1784
421.2	0.1889
421.5	0.2006
421.8	0.2132
422.1	0.2264
422.4	0.2398
422.7	0.2540
423.0	0.2692
423.3	0.2830
423.6	0.2962
423.9	0.3092
424.2	0.3223
424.5	0.3351
424.8	0.3473
425.1	0.3575
425.4	0.3658
425.7	0.3722
426.0	0.3767
426.3	0.3802
426.6	0.3817
426.9	0.3815
427.2	0.3787
427.5	0.3737
427.8	0.3676
428.1	0.3602
428.4	0.3513
428.7	0.3412
429.0	0.3303
429.3	0.3186
429.6	0.3061
429.9	0.2927
430.2	0.2795
430.5	0.2659
430.8	0.2522
431.1	0.2397
431.4	0.2278
431.7	0.2161
432.0	0.2054
432.3	0.1947
432.6	0.1843
432.9	0.1742
433.2	0.1642
433.5	0.1557
433.8	0.1485
434.1	0.1428
434.4	0.1379
434.7	0.1331
435.0	0.1284
435.3	0.1241
435.6	0.1207
435.9	0.1179
436.2	0.1159
436.5	0.1146
436.8	0.1135
437.1	0.1113
437.4	0.1089
437.7	0.1073
438.0	0.1070
438.3	0.1074
438.6	0.1085
438.9	0.1093
439.2	0.1090
439.5	0.1082
439.8	0.1080
440.1	0.1084
440.4	0.1084
440.7	0.1083
441.0	0.1079
441.3	0.1084
441.6	0.1094
441.9	0.1103
442.2	0.1103
442.5	0.1099
442.8	0.1089
443.1	0.1080
443.4	0.1081
443.7	0.1084
444.0	0.1081
444.3	0.1079
444.6	0.1080
444.9	0.1082
445.2	0.1076
445.5	0.1070
445.8	0.1067
446.1	0.1067
446.4	0.1070
446.7	0.1065
447.0	0.1062
447.3	0.1054
447.6	0.1034
447.9	0.1019
448.2	0.1004
448.5	0.0996
448.8	0.0990
449.1	0.0984
449.4	0.0981
449.7	0.0978
450.0	0.0974
450.3	0.0967
450.6	0.0962
450.9	0.0952
451.2	0.0946
451.5	0.0939
451.8	0.0926
452.1	0.0913
452.4	0.0904
452.7	0.0891
453.0	0.0878
453.3	0.0868
453.6	0.0860
453.9	0.0857
454.2	0.0851
454.5	0.0848
454.8	0.0846
455.1	0.0847
455.4	0.0845
455.7	0.0834
456.0	0.0829
456.3	0.0822
456.6	0.0815
456.9	0.0810
457.2	0.0804
457.5	0.0799
457.8	0.0795
458.1	0.0790
458.4	0.0782
458.7	0.0774
459.0	0.0772
459.3	0.0777
459.6	0.0778
459.9	0.0778
460.2	0.0775
460.5	0.0782
460.8	0.0790
461.1	0.0793
461.4	0.0797
461.7	0.0802
462.0	0.0808
462.3	0.0810
462.6	0.0814
462.9	0.0820
463.2	0.0820
463.5	0.0819
463.8	0.0813
464.1	0.0811
464.4	0.0815
464.7	0.0816
465.0	0.0820
465.3	0.0820
465.6	0.0816
465.9	0.0806
466.2	0.0802
466.5	0.0798
466.8	0.0793
467.1	0.0790
467.4	0.0788
467.7	0.0790
468.0	0.0792
468.3	0.0794
468.6	0.0799
468.9	0.0805
469.2	0.0811
469.5	0.0816
469.8	0.0819
470.1	0.0822
470.4	0.0818
470.7	0.0819
471.0	0.0830
471.3	0.0847
471.6	0.0859
471.9	0.0869
472.2	0.0878
472.5	0.0886
472.8	0.0906
473.1	0.0927
473.4	0.0940
473.7	0.0954
474.0	0.0964
474.3	0.0979
474.6	0.0993
474.9	0.1008
475.2	0.1020
475.5	0.1031
475.8	0.1047
476.1	0.1060
476.4	0.1066
476.7	0.1069
477.0	0.1069
477.3	0.1061
477.6	0.1051
477.9	0.1047
478.2	0.1043
478.5	0.1046
478.8	0.1050
479.1	0.1053
479.4	0.1050
479.7	0.1047
480.0	0.1040
480.3	0.1025
480.6	0.1010
480.9	0.1001
481.2	0.0992
481.5	0.0978
481.8	0.0962
482.1	0.0945
482.4	0.0932
482.7	0.0916
483.0	0.0897
483.3	0.0885
483.6	0.0876
483.9	0.0865
484.2	0.0855
484.5	0.0847
484.8	0.0842
485.1	0.0842
485.4	0.0842
485.7	0.0837
486.0	0.0834
486.3	0.0833
486.6	0.0839
486.9	0.0837
487.2	0.0834
487.5	0.0835
487.8	0.0827
488.1	0.0809
488.4	0.0798
488.7	0.0798
489.0	0.0798
489.3	0.0798
489.6	0.0804
489.9	0.0816
490.2	0.0828
490.5	0.0831
490.8	0.0831
491.1	0.0831
491.4	0.0831
491.7	0.0836
492.0	0.0846
492.3	0.0858
492.6	0.0863
492.9	0.0866
493.2	0.0875
493.5	0.0878
493.8	0.0881
494.1	0.0888
494.4	0.0898
494.7	0.0904
495.0	0.0913
495.3	0.0920
495.6	0.0924
495.9	0.0924
496.2	0.0923
496.5	0.0924
496.8	0.0931
497.1	0.0939
497.4	0.0949
497.7	0.0963
498.0	0.0977
498.3	0.0995
498.6	0.1015
498.9	0.1043
499.2	0.1071
499.5	0.1096
499.8	0.1118
500.1	0.1145
500.4	0.1178
500.7	0.1205
501.0	0.1232
501.3	0.1264
501.6	0.1299
501.9	0.1333
502.2	0.1367
502.5	0.1405
502.8	0.1448
503.1	0.1493
503.4	0.1536
503.7	0.1580
504.0	0.1627
504.3	0.1674
504.6	0.1723
504.9	0.1766
505.2	0.1809
505.5	0.1840
505.8	0.1867
506.1	0.1894
506.4	0.1925
506.7	0.1955
507.0	0.1975
507.3	0.1986
507.6	0.1992
507.9	0.1999
508.2	0.2000
508.5	0.2004
508.8	0.2008
509.1	0.2009
509.4	0.1997
509.7	0.1984
510.0	0.1964
510.3	0.1946
510.6	0.1930
510.9	0.1910
511.2	0.1887
511.5	0.1860
511.8	0.1831
512.1	0.1800
512.4	0.1764
512.7	0.1724
513.0	0.1691
513.3	0.1658
513.6	0.1621
513.9	0.1581
514.2	0.1539
514.5	0.1502
514.8	0.1468
515.1	0.1440
515.4	0.1411
515.7	0.1372
516.0	0.1328
516.3	0.1290
516.6	0.1256
516.9	0.1223
517.2	0.1192
517.5	0.1167
517.8	0.1138
518.1	0.1108
518.4	0.1085
518.7	0.1063
519.0	0.1038
519.3	0.1017
519.6	0.1001
519.9	0.0984
520.2	0.0968
520.5	0.0951
520.8	0.0936
521.1	0.0927
521.4	0.0916
521.7	0.0900
522.0	0.0882
522.3	0.0869
522.6	0.0859
522.9	0.0849
523.2	0.0840
523.5	0.0832
523.8	0.0821
524.1	0.0807
524.4	0.0794
524.7	0.0783
525.0	0.0774
525.3	0.0767
525.6	0.0762
525.9	0.0758
526.2	0.0755
526.5	0.0759
526.8	0.0762
527.1	0.0765
527.4	0.0771
527.7	0.0776
528.0	0.0772
528.3	0.0759
528.6	0.0750
528.9	0.0745
529.2	0.0743
529.5	0.0740
529.8	0.0736
530.1	0.0730
530.4	0.0730
530.7	0.0737
531.0	0.0742
531.3	0.0749
531.6	0.0751
531.9	0.0751
532.2	0.0748
532.5	0.0743
532.8	0.0735
533.1	0.0727
533.4	0.0720
533.7	0.0713
534.0	0.0706
534.3	0.0700
534.6	0.0694
534.9	0.0684
535.2	0.0676
535.5	0.0666
535.8	0.0655
536.1	0.0637
536.4	0.0618
536.7	0.0598
537.0	0.0577
537.3	0.0558
537.6	0.0529
537.9	0.0496
538.2	0.0465
538.5	0.0434
538.8	0.0403
539.1	0.0372
539.4	0.0331
539.7	0.0294
540.0	0.0252
540.3	0.0207
540.6	0.0158
540.9	0.0103
541.2	0.0045
541.5	-0.0016
541.8	-0.0078
542.1	-0.0142
542.4	-0.0209
542.7	-0.0273
543.0	-0.0334
543.3	-0.0396
543.6	-0.0450
543.9	-0.0501
544.2	-0.0547
544.5	-0.0590
544.8	-0.0637
545.1	-0.0682
545.4	-0.0723
545.7	-0.0757
546.0	-0.0787
546.3	-0.0819
546.6	-0.0842
546.9	-0.0855
547.2	-0.0861
547.5	-0.0863
547.8	-0.0868
548.1	-0.0870
548.4	-0.0862
548.7	-0.0844
549.0	-0.0824
549.3	-0.0799
549.6	-0.0769
549.9	-0.0736
550.2	-0.0701
550.5	-0.0659
550.8	-0.0610
551.1	-0.0562
551.4	-0.0514
551.7	-0.0461
552.0	-0.0398
552.3	-0.0325
552.6	-0.0255
552.9	-0.0192
553.2	-0.0133
553.5	-0.0072
553.8	-0.0007
554.1	0.0060
554.4	0.0123
554.7	0.0180
555.0	0.0230
555.3	0.0283
555.6	0.0340
555.9	0.0400
556.2	0.0447
556.5	0.0490
556.8	0.0533
557.1	0.0574
557.4	0.0612
557.7	0.0644
558.0	0.0678
558.3	0.0703
558.6	0.0737
558.9	0.0768
559.2	0.0791
559.5	0.0809
559.8	0.0824
560.1	0.0838
560.4	0.0851
560.7	0.0859
561.0	0.0860
561.3	0.0864
561.6	0.0873
561.9	0.0884
562.2	0.0895
562.5	0.0904
562.8	0.0908
563.1	0.0910
563.4	0.0913
563.7	0.0918
564.0	0.0917
564.3	0.0913
564.6	0.0909
564.9	0.0909
565.2	0.0906
565.5	0.0907
565.8	0.0912
566.1	0.0908
566.4	0.0898
566.7	0.0883
567.0	0.0867
567.3	0.0851
567.6	0.0832
567.9	0.0814
568.2	0.0801
568.5	0.0793
568.8	0.0786
569.1	0.0768
569.4	0.0758
569.7	0.0753
570.0	0.0739
570.3	0.0727
570.6	0.0718
570.9	0.0705
571.2	0.0695
571.5	0.0692
571.8	0.0700
572.1	0.0712
572.4	0.0721
572.7	0.0731
573.0	0.0736
573.3	0.0748
573.6	0.0761
573.9	0.0776
574.2	0.0795
574.5	0.0818
574.8	0.0840
575.1	0.0860
575.4	0.0889
575.7	0.0921
576.0	0.0959
576.3	0.1002
576.6	0.1043
576.9	0.1076
577.2	0.1114
577.5	0.1152
577.8	0.1187
578.1	0.1225
578.4	0.1262
578.7	0.1295
579.0	0.1332
579.3	0.1369
579.6	0.1402
579.9	0.1426
580.2	0.1459
580.5	0.1493
580.8	0.1517
581.1	0.1538
581.4	0.1552
581.7	0.1554
582.0	0.1552
582.3	0.1544
582.6	0.1542
582.9	0.1541
583.2	0.1541
583.5	0.1534
583.8	0.1514
584.1	0.1494
584.4	0.1474
584.7	0.1458
585.0	0.1436
585.3	0.1407
585.6	0.1378
585.9	0.1353
586.2	0.1327
586.5	0.1292
586.8	0.1263
587.1	0.1236
587.4	0.1209
587.7	0.1189
588.0	0.1174
588.3	0.1155
588.6	0.1134
588.9	0.1119
589.2	0.1105
589.5	0.1092
589.8	0.1081
590.1	0.1064
590.4	0.1040
590.7	0.1022
591.0	0.1007
591.3	0.0999
591.6	0.0987
591.9	0.0978
592.2	0.0965
592.5	0.0949
592.8	0.0940
593.1	0.0937
593.4	0.0932
593.7	0.0933
594.0	0.0935
594.3	0.0925
594.6	0.0916
594.9	0.0912
595.2	0.0914
595.5	0.0918
595.8	0.0919
596.1	0.0920
596.4	0.0926
596.7	0.0936
597.0	0.0939
597.3	0.0938
597.6	0.0936
597.9	0.0941
598.2	0.0945
598.5	0.0940
598.8	0.0929
[truncated: 2,404 more rows]
