# Supplementary material for: Functional study of Bergeyella cardium KP-43 subfamily peptidases as putative T9SS cargo
Source: Commun Biol. 2025 Apr 9;8:586. doi: 10.1038/s42003-025-07996-y (PMC11982257; doi:10.1038/s42003-025-07996-y)
Supplement: Supplementary file 9 — Supplementary Data 7 [file 42003_2025_7996_MOESM9_ESM.txt]

20241021-litian-20241017-01-01
C:\LabSolutions\Data\PPSQ30\20241021-litian-20241017-01-01\20241021-litian-20241017-01-01_D05.lcd
[Time(sec)]	[Intensity(mv)]
0.0	0.0346
0.3	0.0346
0.6	0.0091
0.9	0.0003
1.2	0.0012
1.5	0.0023
1.8	0.0029
2.1	0.0026
2.4	0.0026
2.7	0.0026
3.0	0.0027
3.3	0.0029
3.6	0.0035
3.9	0.0044
4.2	0.0053
4.5	0.0068
4.8	0.0077
5.1	0.0073
5.4	0.0065
5.7	0.0060
6.0	0.0056
6.3	0.0057
6.6	0.0062
6.9	0.0063
7.2	0.0062
7.5	0.0063
7.8	0.0071
8.1	0.0081
8.4	0.0089
8.7	0.0093
9.0	0.0089
9.3	0.0085
9.6	0.0087
9.9	0.0086
10.2	0.0085
10.5	0.0085
10.8	0.0080
11.1	0.0072
11.4	0.0063
11.7	0.0057
12.0	0.0055
12.3	0.0060
12.6	0.0069
12.9	0.0079
13.2	0.0083
13.5	0.0083
13.8	0.0086
14.1	0.0092
14.4	0.0095
14.7	0.0093
15.0	0.0091
15.3	0.0094
15.6	0.0101
15.9	0.0104
16.2	0.0108
16.5	0.0115
16.8	0.0117
17.1	0.0115
17.4	0.0115
17.7	0.0122
18.0	0.0123
18.3	0.0119
18.6	0.0119
18.9	0.0125
19.2	0.0129
19.5	0.0128
19.8	0.0128
20.1	0.0128
20.4	0.0129
20.7	0.0129
21.0	0.0130
21.3	0.0136
21.6	0.0141
21.9	0.0144
22.2	0.0137
22.5	0.0141
22.8	0.0148
23.1	0.0152
23.4	0.0153
23.7	0.0152
24.0	0.0150
24.3	0.0152
24.6	0.0152
24.9	0.0152
25.2	0.0155
25.5	0.0160
25.8	0.0168
26.1	0.0168
26.4	0.0166
26.7	0.0172
27.0	0.0179
27.3	0.0185
27.6	0.0184
27.9	0.0186
28.2	0.0189
28.5	0.0194
28.8	0.0191
29.1	0.0186
29.4	0.0184
29.7	0.0174
30.0	0.0168
30.3	0.0170
30.6	0.0176
30.9	0.0174
31.2	0.0174
31.5	0.0179
31.8	0.0183
32.1	0.0185
32.4	0.0183
32.7	0.0178
33.0	0.0182
33.3	0.0186
33.6	0.0192
33.9	0.0204
34.2	0.0208
34.5	0.0209
34.8	0.0206
35.1	0.0202
35.4	0.0203
35.7	0.0206
36.0	0.0203
36.3	0.0202
36.6	0.0209
36.9	0.0220
37.2	0.0228
37.5	0.0231
37.8	0.0225
38.1	0.0216
38.4	0.0212
38.7	0.0210
39.0	0.0211
39.3	0.0211
39.6	0.0207
39.9	0.0209
40.2	0.0220
40.5	0.0227
40.8	0.0233
41.1	0.0238
41.4	0.0243
41.7	0.0249
42.0	0.0253
42.3	0.0248
42.6	0.0238
42.9	0.0235
43.2	0.0234
43.5	0.0229
43.8	0.0228
44.1	0.0233
44.4	0.0236
44.7	0.0246
45.0	0.0258
45.3	0.0268
45.6	0.0279
45.9	0.0284
46.2	0.0282
46.5	0.0277
46.8	0.0272
47.1	0.0267
47.4	0.0264
47.7	0.0266
48.0	0.0271
48.3	0.0271
48.6	0.0273
48.9	0.0269
49.2	0.0266
49.5	0.0269
49.8	0.0279
50.1	0.0289
50.4	0.0292
50.7	0.0301
51.0	0.0317
51.3	0.0330
51.6	0.0349
51.9	0.0369
52.2	0.0390
52.5	0.0412
52.8	0.0423
53.1	0.0427
53.4	0.0436
53.7	0.0449
54.0	0.0462
54.3	0.0477
54.6	0.0490
54.9	0.0498
55.2	0.0510
55.5	0.0522
55.8	0.0530
56.1	0.0535
56.4	0.0537
56.7	0.0537
57.0	0.0551
57.3	0.0568
57.6	0.0581
57.9	0.0595
58.2	0.0613
58.5	0.0628
58.8	0.0640
59.1	0.0649
59.4	0.0661
59.7	0.0676
60.0	0.0687
60.3	0.0704
60.6	0.0719
60.9	0.0732
61.2	0.0744
61.5	0.0756
61.8	0.0764
62.1	0.0765
62.4	0.0767
62.7	0.0772
63.0	0.0782
63.3	0.0793
63.6	0.0805
63.9	0.0817
64.2	0.0830
64.5	0.0849
64.8	0.0865
65.1	0.0884
65.4	0.0903
65.7	0.0923
66.0	0.0949
66.3	0.0969
66.6	0.0975
66.9	0.0977
67.2	0.0982
67.5	0.0982
67.8	0.0980
68.1	0.0981
68.4	0.0980
68.7	0.0988
69.0	0.0995
69.3	0.0995
69.6	0.0993
69.9	0.0995
70.2	0.0997
70.5	0.1001
70.8	0.1003
71.1	0.1002
71.4	0.0997
71.7	0.0992
72.0	0.0988
72.3	0.0980
72.6	0.0975
72.9	0.0969
73.2	0.0970
73.5	0.0974
73.8	0.0975
74.1	0.0975
74.4	0.0977
74.7	0.0978
75.0	0.0976
75.3	0.0965
75.6	0.0954
75.9	0.0945
76.2	0.0933
76.5	0.0929
76.8	0.0931
77.1	0.0936
77.4	0.0935
77.7	0.0934
78.0	0.0934
78.3	0.0935
78.6	0.0932
78.9	0.0931
79.2	0.0929
79.5	0.0928
79.8	0.0927
80.1	0.0927
80.4	0.0926
80.7	0.0923
81.0	0.0920
81.3	0.0916
81.6	0.0915
81.9	0.0918
82.2	0.0927
82.5	0.0933
82.8	0.0932
83.1	0.0930
83.4	0.0935
83.7	0.0939
84.0	0.0932
84.3	0.0920
84.6	0.0916
84.9	0.0918
85.2	0.0913
85.5	0.0906
85.8	0.0907
86.1	0.0911
86.4	0.0912
86.7	0.0920
87.0	0.0929
87.3	0.0933
87.6	0.0923
87.9	0.0909
88.2	0.0897
88.5	0.0887
88.8	0.0885
89.1	0.0890
89.4	0.0899
89.7	0.0902
90.0	0.0903
90.3	0.0902
90.6	0.0903
90.9	0.0901
91.2	0.0892
91.5	0.0890
91.8	0.0887
92.1	0.0882
92.4	0.0881
92.7	0.0883
93.0	0.0878
93.3	0.0866
93.6	0.0861
93.9	0.0863
94.2	0.0864
94.5	0.0862
94.8	0.0863
95.1	0.0858
95.4	0.0851
95.7	0.0842
96.0	0.0838
96.3	0.0833
96.6	0.0832
96.9	0.0835
97.2	0.0836
97.5	0.0825
97.8	0.0815
98.1	0.0808
98.4	0.0801
98.7	0.0805
99.0	0.0803
99.3	0.0796
99.6	0.0789
99.9	0.0780
100.2	0.0776
100.5	0.0774
100.8	0.0771
101.1	0.0770
101.4	0.0773
101.7	0.0765
102.0	0.0758
102.3	0.0751
102.6	0.0742
102.9	0.0734
103.2	0.0727
103.5	0.0723
103.8	0.0728
104.1	0.0722
104.4	0.0703
104.7	0.0681
105.0	0.0670
105.3	0.0670
105.6	0.0662
105.9	0.0655
106.2	0.0650
106.5	0.0648
106.8	0.0644
107.1	0.0629
107.4	0.0602
107.7	0.0565
108.0	0.0525
108.3	0.0481
108.6	0.0432
108.9	0.0375
109.2	0.0309
109.5	0.0229
109.8	0.0123
110.1	0.0013
110.4	-0.0098
110.7	-0.0215
111.0	-0.0343
111.3	-0.0470
111.6	-0.0596
111.9	-0.0717
112.2	-0.0827
112.5	-0.0926
112.8	-0.1018
113.1	-0.1089
113.4	-0.1148
113.7	-0.1186
114.0	-0.1206
114.3	-0.1208
114.6	-0.1191
114.9	-0.1159
115.2	-0.1111
115.5	-0.1046
115.8	-0.0959
116.1	-0.0838
116.4	-0.0678
116.7	-0.0488
117.0	-0.0291
117.3	-0.0134
117.6	-0.0064
117.9	-0.0130
118.2	-0.0359
118.5	-0.0746
118.8	-0.1287
119.1	-0.1967
119.4	-0.2740
119.7	-0.3561
120.0	-0.4405
120.3	-0.5239
120.6	-0.6038
120.9	-0.6806
121.2	-0.7528
121.5	-0.8194
121.8	-0.8811
122.1	-0.9393
122.4	-0.9956
122.7	-1.0498
123.0	-1.1022
123.3	-1.1527
123.6	-1.2019
123.9	-1.2489
124.2	-1.2946
124.5	-1.3385
124.8	-1.3793
125.1	-1.4159
125.4	-1.4465
125.7	-1.4663
126.0	-1.4698
126.3	-1.4515
126.6	-1.4097
126.9	-1.3466
127.2	-1.2688
127.5	-1.1848
127.8	-1.1024
128.1	-1.0260
128.4	-0.9589
128.7	-0.9032
129.0	-0.8586
129.3	-0.8239
129.6	-0.7975
129.9	-0.7770
130.2	-0.7598
130.5	-0.7451
130.8	-0.7314
131.1	-0.7169
131.4	-0.7014
131.7	-0.6847
132.0	-0.6666
132.3	-0.6470
132.6	-0.6266
132.9	-0.6044
133.2	-0.5809
133.5	-0.5552
133.8	-0.5258
134.1	-0.4910
134.4	-0.4501
134.7	-0.4026
135.0	-0.3466
135.3	-0.2781
135.6	-0.1813
135.9	-0.0249
136.2	0.2337
136.5	0.6255
136.8	1.1476
137.1	1.7532
137.4	2.3639
137.7	2.8958
138.0	3.2854
138.3	3.5013
138.6	3.5444
138.9	3.4378
139.2	3.2197
139.5	2.9293
139.8	2.6003
140.1	2.2618
140.4	1.9359
140.7	1.6361
141.0	1.3707
141.3	1.1439
141.6	0.9549
141.9	0.8009
142.2	0.6784
142.5	0.5822
142.8	0.5081
143.1	0.4517
143.4	0.4084
143.7	0.3753
144.0	0.3495
144.3	0.3304
144.6	0.3173
144.9	0.3092
145.2	0.3054
145.5	0.3056
145.8	0.3095
146.1	0.3195
146.4	0.3381
146.7	0.3676
147.0	0.4132
147.3	0.4816
147.6	0.5792
147.9	0.7112
148.2	0.8785
148.5	1.0780
148.8	1.2985
149.1	1.5275
149.4	1.7470
149.7	1.9388
150.0	2.0885
150.3	2.1861
150.6	2.2267
150.9	2.2124
151.2	2.1499
151.5	2.0464
151.8	1.9119
152.1	1.7565
152.4	1.5907
152.7	1.4230
153.0	1.2598
153.3	1.1062
153.6	0.9656
153.9	0.8397
154.2	0.7277
154.5	0.6288
154.8	0.5423
155.1	0.4669
155.4	0.4027
155.7	0.3487
156.0	0.3039
156.3	0.2674
156.6	0.2390
156.9	0.2181
157.2	0.2042
157.5	0.1976
157.8	0.2000
158.1	0.2114
158.4	0.2304
158.7	0.2572
159.0	0.2909
159.3	0.3301
159.6	0.3722
159.9	0.4155
160.2	0.4592
160.5	0.5003
160.8	0.5373
161.1	0.5697
161.4	0.5965
161.7	0.6169
162.0	0.6306
162.3	0.6380
162.6	0.6398
162.9	0.6352
163.2	0.6249
163.5	0.6099
163.8	0.5900
164.1	0.5662
164.4	0.5392
164.7	0.5098
165.0	0.4770
165.3	0.4415
165.6	0.4051
165.9	0.3680
166.2	0.3311
166.5	0.2937
166.8	0.2555
167.1	0.2183
167.4	0.1819
167.7	0.1464
168.0	0.1111
168.3	0.0764
168.6	0.0431
168.9	0.0100
169.2	-0.0235
169.5	-0.0570
169.8	-0.0890
170.1	-0.1206
170.4	-0.1509
170.7	-0.1791
171.0	-0.2051
171.3	-0.2257
171.6	-0.2350
171.9	-0.2235
172.2	-0.1797
172.5	-0.0946
172.8	0.0321
173.1	0.1937
173.4	0.3760
173.7	0.5579
174.0	0.7193
174.3	0.8427
174.6	0.9204
174.9	0.9506
175.2	0.9386
175.5	0.8936
175.8	0.8262
176.1	0.7465
176.4	0.6621
176.7	0.5789
177.0	0.5008
177.3	0.4308
177.6	0.3704
177.9	0.3200
178.2	0.2797
178.5	0.2483
178.8	0.2249
179.1	0.2080
179.4	0.1956
179.7	0.1883
180.0	0.1842
180.3	0.1829
180.6	0.1834
180.9	0.1849
181.2	0.1871
181.5	0.1890
181.8	0.1906
182.1	0.1925
182.4	0.1934
182.7	0.1934
183.0	0.1927
183.3	0.1919
183.6	0.1926
183.9	0.1952
184.2	0.1989
184.5	0.2049
184.8	0.2143
185.1	0.2279
185.4	0.2490
185.7	0.2805
186.0	0.3270
186.3	0.3957
186.6	0.4941
186.9	0.6259
187.2	0.7943
187.5	0.9988
187.8	1.2327
188.1	1.4840
188.4	1.7380
188.7	1.9793
189.0	2.1933
189.3	2.3696
189.6	2.5024
189.9	2.5903
190.2	2.6372
190.5	2.6502
190.8	2.6380
191.1	2.6104
191.4	2.5766
191.7	2.5452
192.0	2.5238
192.3	2.5189
192.6	2.5345
192.9	2.5708
193.2	2.6227
193.5	2.6795
193.8	2.7274
194.1	2.7520
194.4	2.7442
194.7	2.7008
195.0	2.6239
195.3	2.5200
195.6	2.3982
195.9	2.2688
196.2	2.1429
196.5	2.0302
196.8	1.9373
197.1	1.8716
197.4	1.8382
197.7	1.8403
198.0	1.8794
198.3	1.9559
198.6	2.0680
198.9	2.2115
199.2	2.3806
199.5	2.5672
199.8	2.7625
200.1	2.9566
200.4	3.1390
200.7	3.3013
201.0	3.4370
201.3	3.5400
201.6	3.6063
201.9	3.6349
202.2	3.6281
202.5	3.5885
202.8	3.5198
203.1	3.4261
203.4	3.3124
203.7	3.1823
204.0	3.0382
204.3	2.8837
204.6	2.7212
204.9	2.5537
205.2	2.3832
205.5	2.2110
205.8	2.0392
206.1	1.8694
206.4	1.7046
206.7	1.5472
207.0	1.3989
207.3	1.2599
207.6	1.1311
207.9	1.0133
208.2	0.9065
208.5	0.8117
208.8	0.7287
209.1	0.6570
209.4	0.5956
209.7	0.5427
210.0	0.4981
210.3	0.4597
210.6	0.4259
210.9	0.3975
211.2	0.3744
211.5	0.3544
211.8	0.3374
212.1	0.3232
212.4	0.3105
212.7	0.2995
213.0	0.2898
213.3	0.2807
213.6	0.2717
213.9	0.2629
214.2	0.2548
214.5	0.2468
214.8	0.2396
215.1	0.2317
215.4	0.2240
215.7	0.2169
216.0	0.2099
216.3	0.2031
216.6	0.1982
216.9	0.1947
217.2	0.1926
217.5	0.1924
217.8	0.1944
218.1	0.1987
218.4	0.2063
218.7	0.2186
219.0	0.2366
219.3	0.2618
219.6	0.2953
219.9	0.3361
220.2	0.3834
220.5	0.4380
220.8	0.4994
221.1	0.5658
221.4	0.6362
221.7	0.7093
222.0	0.7818
222.3	0.8507
222.6	0.9144
222.9	0.9714
223.2	1.0205
223.5	1.0594
223.8	1.0878
224.1	1.1047
224.4	1.1098
224.7	1.1029
225.0	1.0848
225.3	1.0573
225.6	1.0215
225.9	0.9792
226.2	0.9314
226.5	0.8794
226.8	0.8255
227.1	0.7695
227.4	0.7132
227.7	0.6586
228.0	0.6064
228.3	0.5565
228.6	0.5086
228.9	0.4639
229.2	0.4230
229.5	0.3854
229.8	0.3522
230.1	0.3227
230.4	0.2968
230.7	0.2752
231.0	0.2581
231.3	0.2455
231.6	0.2377
231.9	0.2351
232.2	0.2377
232.5	0.2457
232.8	0.2588
233.1	0.2765
233.4	0.2997
233.7	0.3280
234.0	0.3597
234.3	0.3940
234.6	0.4304
234.9	0.4683
235.2	0.5064
235.5	0.5431
235.8	0.5774
236.1	0.6077
236.4	0.6335
236.7	0.6540
237.0	0.6685
237.3	0.6766
237.6	0.6787
237.9	0.6747
238.2	0.6654
238.5	0.6512
238.8	0.6325
239.1	0.6107
239.4	0.5869
239.7	0.5616
240.0	0.5363
240.3	0.5115
240.6	0.4883
240.9	0.4667
241.2	0.4470
241.5	0.4284
241.8	0.4111
242.1	0.3959
242.4	0.3826
242.7	0.3702
243.0	0.3590
243.3	0.3489
243.6	0.3405
243.9	0.3336
244.2	0.3276
244.5	0.3233
244.8	0.3217
245.1	0.3224
245.4	0.3265
245.7	0.3336
246.0	0.3441
246.3	0.3590
246.6	0.3769
246.9	0.3976
247.2	0.4200
247.5	0.4431
247.8	0.4677
248.1	0.4915
248.4	0.5135
248.7	0.5327
249.0	0.5487
249.3	0.5610
249.6	0.5688
249.9	0.5727
250.2	0.5725
250.5	0.5679
250.8	0.5592
251.1	0.5459
251.4	0.5286
251.7	0.5070
252.0	0.4819
252.3	0.4539
252.6	0.4237
252.9	0.3921
253.2	0.3598
253.5	0.3267
253.8	0.2943
254.1	0.2624
254.4	0.2313
254.7	0.2024
255.0	0.1758
255.3	0.1512
255.6	0.1276
255.9	0.1055
256.2	0.0861
256.5	0.0683
256.8	0.0526
257.1	0.0393
257.4	0.0294
257.7	0.0222
258.0	0.0164
258.3	0.0120
258.6	0.0088
258.9	0.0074
259.2	0.0065
259.5	0.0066
259.8	0.0079
260.1	0.0097
260.4	0.0122
260.7	0.0157
261.0	0.0203
261.3	0.0253
261.6	0.0302
261.9	0.0357
262.2	0.0414
262.5	0.0470
262.8	0.0516
263.1	0.0553
263.4	0.0586
263.7	0.0624
264.0	0.0665
264.3	0.0710
264.6	0.0767
264.9	0.0826
265.2	0.0887
265.5	0.0957
265.8	0.1035
266.1	0.1133
266.4	0.1260
266.7	0.1423
267.0	0.1630
267.3	0.1881
267.6	0.2175
267.9	0.2515
268.2	0.2899
268.5	0.3326
268.8	0.3794
269.1	0.4290
269.4	0.4806
269.7	0.5341
270.0	0.5879
270.3	0.6399
270.6	0.6879
270.9	0.7311
271.2	0.7690
271.5	0.7999
271.8	0.8212
272.1	0.8335
272.4	0.8372
272.7	0.8316
273.0	0.8170
273.3	0.7948
273.6	0.7646
273.9	0.7281
274.2	0.6869
274.5	0.6419
274.8	0.5942
275.1	0.5447
275.4	0.4956
275.7	0.4462
276.0	0.3981
276.3	0.3520
276.6	0.3093
276.9	0.2702
277.2	0.2342
277.5	0.2023
277.8	0.1749
278.1	0.1514
278.4	0.1313
278.7	0.1147
279.0	0.1009
279.3	0.0901
279.6	0.0816
279.9	0.0745
280.2	0.0689
280.5	0.0653
280.8	0.0624
281.1	0.0596
281.4	0.0581
281.7	0.0577
282.0	0.0575
282.3	0.0562
282.6	0.0542
282.9	0.0523
283.2	0.0504
283.5	0.0485
283.8	0.0462
284.1	0.0441
284.4	0.0434
284.7	0.0434
285.0	0.0429
285.3	0.0426
285.6	0.0430
285.9	0.0442
286.2	0.0459
286.5	0.0477
286.8	0.0495
287.1	0.0510
287.4	0.0524
287.7	0.0545
288.0	0.0578
288.3	0.0614
288.6	0.0652
288.9	0.0693
289.2	0.0732
289.5	0.0775
289.8	0.0818
290.1	0.0856
290.4	0.0890
290.7	0.0928
291.0	0.0965
291.3	0.1000
291.6	0.1029
291.9	0.1057
292.2	0.1084
292.5	0.1104
292.8	0.1122
293.1	0.1140
293.4	0.1155
293.7	0.1168
294.0	0.1182
294.3	0.1191
294.6	0.1198
294.9	0.1199
295.2	0.1195
295.5	0.1196
295.8	0.1197
296.1	0.1190
296.4	0.1182
296.7	0.1181
297.0	0.1178
297.3	0.1179
297.6	0.1194
297.9	0.1217
298.2	0.1235
298.5	0.1254
298.8	0.1270
299.1	0.1287
299.4	0.1306
299.7	0.1319
300.0	0.1338
300.3	0.1360
300.6	0.1376
300.9	0.1394
301.2	0.1415
301.5	0.1434
301.8	0.1455
302.1	0.1474
302.4	0.1483
302.7	0.1481
303.0	0.1471
303.3	0.1449
303.6	0.1428
303.9	0.1415
304.2	0.1409
304.5	0.1402
304.8	0.1396
305.1	0.1389
305.4	0.1388
305.7	0.1398
306.0	0.1424
306.3	0.1485
306.6	0.1581
306.9	0.1703
307.2	0.1867
307.5	0.2077
307.8	0.2349
308.1	0.2699
308.4	0.3124
308.7	0.3621
309.0	0.4204
309.3	0.4870
309.6	0.5610
309.9	0.6426
310.2	0.7315
310.5	0.8260
310.8	0.9234
311.1	1.0217
311.4	1.1190
311.7	1.2125
312.0	1.2999
312.3	1.3787
312.6	1.4464
312.9	1.5005
313.2	1.5408
313.5	1.5670
313.8	1.5784
314.1	1.5753
314.4	1.5578
314.7	1.5264
315.0	1.4831
315.3	1.4291
315.6	1.3656
315.9	1.2940
316.2	1.2159
316.5	1.1334
316.8	1.0494
317.1	0.9642
317.4	0.8801
317.7	0.7983
318.0	0.7194
318.3	0.6439
318.6	0.5729
318.9	0.5062
319.2	0.4439
319.5	0.3862
319.8	0.3328
320.1	0.2824
320.4	0.2355
320.7	0.1921
321.0	0.1513
321.3	0.1140
321.6	0.0804
321.9	0.0496
322.2	0.0216
322.5	-0.0031
322.8	-0.0256
323.1	-0.0451
323.4	-0.0614
323.7	-0.0750
324.0	-0.0857
324.3	-0.0939
324.6	-0.0989
324.9	-0.1012
325.2	-0.1012
325.5	-0.0993
325.8	-0.0960
326.1	-0.0920
326.4	-0.0857
326.7	-0.0782
327.0	-0.0701
327.3	-0.0613
327.6	-0.0531
327.9	-0.0447
328.2	-0.0355
328.5	-0.0270
328.8	-0.0188
329.1	-0.0104
329.4	-0.0025
329.7	0.0057
330.0	0.0144
330.3	0.0230
330.6	0.0313
330.9	0.0400
331.2	0.0480
331.5	0.0562
331.8	0.0653
332.1	0.0757
332.4	0.0870
332.7	0.0984
333.0	0.1105
333.3	0.1232
333.6	0.1363
333.9	0.1503
334.2	0.1649
334.5	0.1806
334.8	0.1982
335.1	0.2184
335.4	0.2407
335.7	0.2646
336.0	0.2904
336.3	0.3196
336.6	0.3519
336.9	0.3862
337.2	0.4229
337.5	0.4620
337.8	0.5017
338.1	0.5419
338.4	0.5823
338.7	0.6217
339.0	0.6598
339.3	0.6962
339.6	0.7291
339.9	0.7560
340.2	0.7768
340.5	0.7922
340.8	0.8016
341.1	0.8048
341.4	0.8024
341.7	0.7949
342.0	0.7830
342.3	0.7673
342.6	0.7480
342.9	0.7260
343.2	0.7030
343.5	0.6790
343.8	0.6554
344.1	0.6328
344.4	0.6117
344.7	0.5919
345.0	0.5741
345.3	0.5588
345.6	0.5465
345.9	0.5371
346.2	0.5298
346.5	0.5253
346.8	0.5234
347.1	0.5230
347.4	0.5250
347.7	0.5285
348.0	0.5325
348.3	0.5369
348.6	0.5412
348.9	0.5453
349.2	0.5479
349.5	0.5482
349.8	0.5463
350.1	0.5419
350.4	0.5353
350.7	0.5270
351.0	0.5164
351.3	0.5037
351.6	0.4905
351.9	0.4778
352.2	0.4650
352.5	0.4541
352.8	0.4462
353.1	0.4421
353.4	0.4428
353.7	0.4483
354.0	0.4591
354.3	0.4773
354.6	0.5034
354.9	0.5369
355.2	0.5777
355.5	0.6257
355.8	0.6794
356.1	0.7378
356.4	0.7997
356.7	0.8625
357.0	0.9251
357.3	0.9864
357.6	1.0447
357.9	1.0982
358.2	1.1454
358.5	1.1837
358.8	1.2129
359.1	1.2316
359.4	1.2401
359.7	1.2391
360.0	1.2281
360.3	1.2066
360.6	1.1752
360.9	1.1353
361.2	1.0889
361.5	1.0374
361.8	0.9815
362.1	0.9228
362.4	0.8617
362.7	0.8000
363.0	0.7392
363.3	0.6804
363.6	0.6230
363.9	0.5686
364.2	0.5180
364.5	0.4708
364.8	0.4273
365.1	0.3877
365.4	0.3520
365.7	0.3195
366.0	0.2908
366.3	0.2654
366.6	0.2431
366.9	0.2239
367.2	0.2067
367.5	0.1917
367.8	0.1795
368.1	0.1695
368.4	0.1616
368.7	0.1549
369.0	0.1491
369.3	0.1448
369.6	0.1424
369.9	0.1419
370.2	0.1424
370.5	0.1442
370.8	0.1473
371.1	0.1527
371.4	0.1607
371.7	0.1714
372.0	0.1861
372.3	0.2051
372.6	0.2291
372.9	0.2595
373.2	0.2981
373.5	0.3460
373.8	0.4057
374.1	0.4790
374.4	0.5688
374.7	0.6779
375.0	0.8082
375.3	0.9615
375.6	1.1395
375.9	1.3427
376.2	1.5728
376.5	1.8300
376.8	2.1126
377.1	2.4174
377.4	2.7417
377.7	3.0822
378.0	3.4334
378.3	3.7890
378.6	4.1418
378.9	4.4841
379.2	4.8088
379.5	5.1080
379.8	5.3758
380.1	5.6051
380.4	5.7904
380.7	5.9276
381.0	6.0136
381.3	6.0472
381.6	6.0293
381.9	5.9608
382.2	5.8438
382.5	5.6827
382.8	5.4829
383.1	5.2482
383.4	4.9847
383.7	4.6986
384.0	4.3969
384.3	4.0849
384.6	3.7684
384.9	3.4528
385.2	3.1432
385.5	2.8433
385.8	2.5564
386.1	2.2848
386.4	2.0309
386.7	1.7957
387.0	1.5799
387.3	1.3828
387.6	1.2050
387.9	1.0471
388.2	0.9077
388.5	0.7854
388.8	0.6793
389.1	0.5881
389.4	0.5109
389.7	0.4452
390.0	0.3900
390.3	0.3442
390.6	0.3068
390.9	0.2780
391.2	0.2573
391.5	0.2434
391.8	0.2363
392.1	0.2366
392.4	0.2438
392.7	0.2582
393.0	0.2801
393.3	0.3105
393.6	0.3496
393.9	0.3972
394.2	0.4559
394.5	0.5275
394.8	0.6140
395.1	0.7174
395.4	0.8375
395.7	0.9762
396.0	1.1345
396.3	1.3127
396.6	1.5115
396.9	1.7305
397.2	1.9683
397.5	2.2237
397.8	2.4950
398.1	2.7786
398.4	3.0700
398.7	3.3646
399.0	3.6571
399.3	3.9429
399.6	4.2164
399.9	4.4725
400.2	4.7040
400.5	4.9069
400.8	5.0771
401.1	5.2111
401.4	5.3065
401.7	5.3611
402.0	5.3739
402.3	5.3449
402.6	5.2768
402.9	5.1705
403.2	5.0295
403.5	4.8572
403.8	4.6578
404.1	4.4364
404.4	4.1985
404.7	3.9481
405.0	3.6883
405.3	3.4244
405.6	3.1610
405.9	2.9015
406.2	2.6490
406.5	2.4061
406.8	2.1756
407.1	1.9584
407.4	1.7553
407.7	1.5667
408.0	1.3933
408.3	1.2352
408.6	1.0914
408.9	0.9617
409.2	0.8463
409.5	0.7454
409.8	0.6572
410.1	0.5797
410.4	0.5116
410.7	0.4521
411.0	0.4004
411.3	0.3557
411.6	0.3178
411.9	0.2859
412.2	0.2593
412.5	0.2362
412.8	0.2164
413.1	0.2001
413.4	0.1865
413.7	0.1749
414.0	0.1649
414.3	0.1568
414.6	0.1506
414.9	0.1463
415.2	0.1427
415.5	0.1401
415.8	0.1379
416.1	0.1362
416.4	0.1347
416.7	0.1332
417.0	0.1317
417.3	0.1307
417.6	0.1312
417.9	0.1332
418.2	0.1363
418.5	0.1399
418.8	0.1445
419.1	0.1499
419.4	0.1561
419.7	0.1633
420.0	0.1712
420.3	0.1805
420.6	0.1917
420.9	0.2039
421.2	0.2167
421.5	0.2308
421.8	0.2466
422.1	0.2629
422.4	0.2794
422.7	0.2968
423.0	0.3149
423.3	0.3325
423.6	0.3500
423.9	0.3666
424.2	0.3826
424.5	0.3978
424.8	0.4122
425.1	0.4250
425.4	0.4355
425.7	0.4445
426.0	0.4509
426.3	0.4546
426.6	0.4556
426.9	0.4549
427.2	0.4520
427.5	0.4462
427.8	0.4385
428.1	0.4285
428.4	0.4174
428.7	0.4055
429.0	0.3921
429.3	0.3776
429.6	0.3614
429.9	0.3450
430.2	0.3288
430.5	0.3127
430.8	0.2976
431.1	0.2827
431.4	0.2676
431.7	0.2527
432.0	0.2384
432.3	0.2253
432.6	0.2132
432.9	0.2010
433.2	0.1895
433.5	0.1792
433.8	0.1701
434.1	0.1625
434.4	0.1563
434.7	0.1507
435.0	0.1449
435.3	0.1397
435.6	0.1357
435.9	0.1323
436.2	0.1290
436.5	0.1259
436.8	0.1229
437.1	0.1208
437.4	0.1188
437.7	0.1171
438.0	0.1169
438.3	0.1166
438.6	0.1161
438.9	0.1158
439.2	0.1165
439.5	0.1173
439.8	0.1182
440.1	0.1181
440.4	0.1171
440.7	0.1163
441.0	0.1161
441.3	0.1166
441.6	0.1173
441.9	0.1172
442.2	0.1169
442.5	0.1171
442.8	0.1174
443.1	0.1173
443.4	0.1170
443.7	0.1166
444.0	0.1164
444.3	0.1159
444.6	0.1150
444.9	0.1140
445.2	0.1131
445.5	0.1129
445.8	0.1132
446.1	0.1130
446.4	0.1121
446.7	0.1110
447.0	0.1106
447.3	0.1102
447.6	0.1092
447.9	0.1084
448.2	0.1080
448.5	0.1074
448.8	0.1069
449.1	0.1067
449.4	0.1067
449.7	0.1060
450.0	0.1059
450.3	0.1057
450.6	0.1051
450.9	0.1040
451.2	0.1027
451.5	0.1017
451.8	0.1004
452.1	0.0990
452.4	0.0975
452.7	0.0957
453.0	0.0941
453.3	0.0932
453.6	0.0923
453.9	0.0911
454.2	0.0906
454.5	0.0903
454.8	0.0899
455.1	0.0894
455.4	0.0880
455.7	0.0866
456.0	0.0857
456.3	0.0848
456.6	0.0845
456.9	0.0846
457.2	0.0847
457.5	0.0846
457.8	0.0848
458.1	0.0851
458.4	0.0847
458.7	0.0844
459.0	0.0847
459.3	0.0853
459.6	0.0854
459.9	0.0856
460.2	0.0860
460.5	0.0862
460.8	0.0873
461.1	0.0879
461.4	0.0872
461.7	0.0871
462.0	0.0878
462.3	0.0882
462.6	0.0885
462.9	0.0884
463.2	0.0885
463.5	0.0885
463.8	0.0888
464.1	0.0886
464.4	0.0888
464.7	0.0887
465.0	0.0888
465.3	0.0888
465.6	0.0891
465.9	0.0903
466.2	0.0909
466.5	0.0915
466.8	0.0919
467.1	0.0919
467.4	0.0920
467.7	0.0923
468.0	0.0927
468.3	0.0931
468.6	0.0935
468.9	0.0937
469.2	0.0941
469.5	0.0947
469.8	0.0952
470.1	0.0962
470.4	0.0971
470.7	0.0979
471.0	0.0993
471.3	0.1010
471.6	0.1031
471.9	0.1045
472.2	0.1055
472.5	0.1070
472.8	0.1083
473.1	0.1096
473.4	0.1119
473.7	0.1144
474.0	0.1170
474.3	0.1198
474.6	0.1221
474.9	0.1240
475.2	0.1259
475.5	0.1282
475.8	0.1305
476.1	0.1324
476.4	0.1336
476.7	0.1346
477.0	0.1354
477.3	0.1365
477.6	0.1374
477.9	0.1377
478.2	0.1384
478.5	0.1392
478.8	0.1394
479.1	0.1390
479.4	0.1387
479.7	0.1376
480.0	0.1361
480.3	0.1351
480.6	0.1346
480.9	0.1343
481.2	0.1329
481.5	0.1304
481.8	0.1278
482.1	0.1252
482.4	0.1234
482.7	0.1214
483.0	0.1200
483.3	0.1182
483.6	0.1161
483.9	0.1137
484.2	0.1115
484.5	0.1096
484.8	0.1081
485.1	0.1071
485.4	0.1068
485.7	0.1058
486.0	0.1049
486.3	0.1035
486.6	0.1022
486.9	0.1021
487.2	0.1017
487.5	0.1006
487.8	0.0996
488.1	0.0999
488.4	0.1003
488.7	0.1011
489.0	0.1019
489.3	0.1020
489.6	0.1013
489.9	0.1007
490.2	0.1006
490.5	0.1008
490.8	0.1022
491.1	0.1032
491.4	0.1039
491.7	0.1049
492.0	0.1058
492.3	0.1058
492.6	0.1055
492.9	0.1047
493.2	0.1038
493.5	0.1035
493.8	0.1033
494.1	0.1035
494.4	0.1044
494.7	0.1049
495.0	0.1046
495.3	0.1051
495.6	0.1058
495.9	0.1062
496.2	0.1067
496.5	0.1078
496.8	0.1088
497.1	0.1087
497.4	0.1084
497.7	0.1087
498.0	0.1096
498.3	0.1117
498.6	0.1141
498.9	0.1169
499.2	0.1194
499.5	0.1220
499.8	0.1241
500.1	0.1255
500.4	0.1275
500.7	0.1303
501.0	0.1340
501.3	0.1376
501.6	0.1413
501.9	0.1447
502.2	0.1485
502.5	0.1516
502.8	0.1550
503.1	0.1593
503.4	0.1633
503.7	0.1668
504.0	0.1701
504.3	0.1737
504.6	0.1776
504.9	0.1818
505.2	0.1861
505.5	0.1899
505.8	0.1928
506.1	0.1951
506.4	0.1971
506.7	0.1985
507.0	0.2000
507.3	0.2016
507.6	0.2035
507.9	0.2050
508.2	0.2059
508.5	0.2067
508.8	0.2065
509.1	0.2055
509.4	0.2050
509.7	0.2041
510.0	0.2026
510.3	0.2014
510.6	0.1999
510.9	0.1983
511.2	0.1966
511.5	0.1945
511.8	0.1917
512.1	0.1883
512.4	0.1847
512.7	0.1811
513.0	0.1776
513.3	0.1741
513.6	0.1705
513.9	0.1669
514.2	0.1633
514.5	0.1604
514.8	0.1573
515.1	0.1542
515.4	0.1509
515.7	0.1480
516.0	0.1451
516.3	0.1422
516.6	0.1395
516.9	0.1370
517.2	0.1342
517.5	0.1313
517.8	0.1290
518.1	0.1272
518.4	0.1255
518.7	0.1242
519.0	0.1230
519.3	0.1210
519.6	0.1189
519.9	0.1170
520.2	0.1150
520.5	0.1125
520.8	0.1101
521.1	0.1078
521.4	0.1057
521.7	0.1040
522.0	0.1021
522.3	0.1002
522.6	0.0991
522.9	0.0990
523.2	0.0988
523.5	0.0986
523.8	0.0986
524.1	0.0985
524.4	0.0975
524.7	0.0965
525.0	0.0955
525.3	0.0943
525.6	0.0932
525.9	0.0926
526.2	0.0923
526.5	0.0917
526.8	0.0905
527.1	0.0902
527.4	0.0901
527.7	0.0902
528.0	0.0906
528.3	0.0909
528.6	0.0914
528.9	0.0909
529.2	0.0905
529.5	0.0896
529.8	0.0891
530.1	0.0889
530.4	0.0890
530.7	0.0894
531.0	0.0893
531.3	0.0880
531.6	0.0877
531.9	0.0884
532.2	0.0884
532.5	0.0883
532.8	0.0880
533.1	0.0873
533.4	0.0863
533.7	0.0859
534.0	0.0857
534.3	0.0850
534.6	0.0842
534.9	0.0829
535.2	0.0818
535.5	0.0808
535.8	0.0794
536.1	0.0778
536.4	0.0770
536.7	0.0757
537.0	0.0737
537.3	0.0716
537.6	0.0687
537.9	0.0653
538.2	0.0626
538.5	0.0598
538.8	0.0564
539.1	0.0521
539.4	0.0476
539.7	0.0431
540.0	0.0382
540.3	0.0328
540.6	0.0275
540.9	0.0222
541.2	0.0166
541.5	0.0107
541.8	0.0055
542.1	0.0015
542.4	-0.0022
542.7	-0.0071
543.0	-0.0127
543.3	-0.0185
543.6	-0.0242
543.9	-0.0297
544.2	-0.0357
544.5	-0.0414
544.8	-0.0461
545.1	-0.0497
545.4	-0.0534
545.7	-0.0580
546.0	-0.0622
546.3	-0.0655
546.6	-0.0675
546.9	-0.0688
547.2	-0.0703
547.5	-0.0715
547.8	-0.0718
548.1	-0.0709
548.4	-0.0702
548.7	-0.0688
549.0	-0.0667
549.3	-0.0644
549.6	-0.0616
549.9	-0.0580
550.2	-0.0538
550.5	-0.0496
550.8	-0.0445
551.1	-0.0392
551.4	-0.0337
551.7	-0.0272
552.0	-0.0205
552.3	-0.0143
552.6	-0.0081
552.9	-0.0018
553.2	0.0037
553.5	0.0087
553.8	0.0144
554.1	0.0205
554.4	0.0267
554.7	0.0320
555.0	0.0375
555.3	0.0440
555.6	0.0498
555.9	0.0550
556.2	0.0591
556.5	0.0631
556.8	0.0676
557.1	0.0717
557.4	0.0752
557.7	0.0774
558.0	0.0799
558.3	0.0825
558.6	0.0852
558.9	0.0870
559.2	0.0881
559.5	0.0890
559.8	0.0899
560.1	0.0912
560.4	0.0927
560.7	0.0945
561.0	0.0959
561.3	0.0972
561.6	0.0979
561.9	0.0986
562.2	0.0993
562.5	0.0996
562.8	0.0995
563.1	0.0992
563.4	0.0990
563.7	0.0990
564.0	0.0992
564.3	0.0987
564.6	0.0974
564.9	0.0961
565.2	0.0950
565.5	0.0949
565.8	0.0956
566.1	0.0957
566.4	0.0950
566.7	0.0939
567.0	0.0929
567.3	0.0924
567.6	0.0919
567.9	0.0912
568.2	0.0903
568.5	0.0896
568.8	0.0887
569.1	0.0876
569.4	0.0857
569.7	0.0837
570.0	0.0821
570.3	0.0811
570.6	0.0812
570.9	0.0818
571.2	0.0821
571.5	0.0819
571.8	0.0821
572.1	0.0826
572.4	0.0831
572.7	0.0843
573.0	0.0861
573.3	0.0880
573.6	0.0893
573.9	0.0904
574.2	0.0914
574.5	0.0930
574.8	0.0957
575.1	0.0982
575.4	0.1001
575.7	0.1021
576.0	0.1053
576.3	0.1095
576.6	0.1130
576.9	0.1161
577.2	0.1196
577.5	0.1229
577.8	0.1266
578.1	0.1308
578.4	0.1350
578.7	0.1383
579.0	0.1417
579.3	0.1453
579.6	0.1476
579.9	0.1504
580.2	0.1531
580.5	0.1551
580.8	0.1571
581.1	0.1585
581.4	0.1592
581.7	0.1598
582.0	0.1602
582.3	0.1602
582.6	0.1602
582.9	0.1599
583.2	0.1588
583.5	0.1574
583.8	0.1560
584.1	0.1546
584.4	0.1525
584.7	0.1505
585.0	0.1484
585.3	0.1460
585.6	0.1441
585.9	0.1417
586.2	0.1391
586.5	0.1373
586.8	0.1356
587.1	0.1340
587.4	0.1318
587.7	0.1291
588.0	0.1261
588.3	0.1240
588.6	0.1217
588.9	0.1191
589.2	0.1166
589.5	0.1149
589.8	0.1134
590.1	0.1116
590.4	0.1102
590.7	0.1094
591.0	0.1088
591.3	0.1082
591.6	0.1078
591.9	0.1069
592.2	0.1055
592.5	0.1044
592.8	0.1036
593.1	0.1029
593.4	0.1029
593.7	0.1034
594.0	0.1036
594.3	0.1033
594.6	0.1043
594.9	0.1058
595.2	0.1066
595.5	0.1071
595.8	0.1076
596.1	0.1073
596.4	0.1066
596.7	0.1058
597.0	0.1046
597.3	0.1040
597.6	0.1038
597.9	0.1038
598.2	0.1038
598.5	0.1039
598.8	0.1034
[truncated: 2,404 more rows]
