# Supplementary material for: Functional study of Bergeyella cardium KP-43 subfamily peptidases as putative T9SS cargo
Source: Commun Biol. 2025 Apr 9;8:586. doi: 10.1038/s42003-025-07996-y (PMC11982257; doi:10.1038/s42003-025-07996-y)
Supplement: Supplementary file 10 — Supplementary Data 8 [file 42003_2025_7996_MOESM10_ESM.txt]

20241021-litian-20241017-01-01
C:\LabSolutions\Data\PPSQ30\20241021-litian-20241017-01-01\20241021-litian-20241017-01-01_D06.lcd
[Time(sec)]	[Intensity(mv)]
0.0	0.0387
0.3	0.0387
0.6	0.0383
0.9	0.0176
1.2	0.0000
1.5	0.0005
1.8	0.0009
2.1	0.0013
2.4	0.0023
2.7	0.0022
3.0	0.0015
3.3	0.0019
3.6	0.0026
3.9	0.0033
4.2	0.0033
4.5	0.0035
4.8	0.0037
5.1	0.0033
5.4	0.0031
5.7	0.0034
6.0	0.0042
6.3	0.0049
6.6	0.0062
6.9	0.0072
7.2	0.0080
7.5	0.0084
7.8	0.0083
8.1	0.0088
8.4	0.0089
8.7	0.0084
9.0	0.0071
9.3	0.0055
9.6	0.0040
9.9	0.0035
10.2	0.0036
10.5	0.0034
10.8	0.0037
11.1	0.0039
11.4	0.0041
11.7	0.0044
12.0	0.0047
12.3	0.0053
12.6	0.0058
12.9	0.0064
13.2	0.0073
13.5	0.0080
13.8	0.0082
14.1	0.0086
14.4	0.0088
14.7	0.0085
15.0	0.0088
15.3	0.0093
15.6	0.0106
15.9	0.0121
16.2	0.0128
16.5	0.0124
16.8	0.0115
17.1	0.0104
17.4	0.0100
17.7	0.0100
18.0	0.0098
18.3	0.0097
18.6	0.0103
18.9	0.0101
19.2	0.0095
19.5	0.0089
19.8	0.0081
20.1	0.0079
20.4	0.0083
20.7	0.0084
21.0	0.0082
21.3	0.0092
21.6	0.0098
21.9	0.0104
22.2	0.0113
22.5	0.0123
22.8	0.0130
23.1	0.0135
23.4	0.0141
23.7	0.0145
24.0	0.0147
24.3	0.0144
24.6	0.0139
24.9	0.0138
25.2	0.0142
25.5	0.0140
25.8	0.0136
26.1	0.0131
26.4	0.0123
26.7	0.0115
27.0	0.0115
27.3	0.0115
27.6	0.0120
27.9	0.0122
28.2	0.0126
28.5	0.0131
28.8	0.0139
29.1	0.0149
29.4	0.0153
29.7	0.0157
30.0	0.0156
30.3	0.0158
30.6	0.0157
30.9	0.0154
31.2	0.0149
31.5	0.0148
31.8	0.0151
32.1	0.0158
32.4	0.0165
32.7	0.0169
33.0	0.0164
33.3	0.0166
33.6	0.0173
33.9	0.0178
34.2	0.0179
34.5	0.0177
34.8	0.0179
35.1	0.0177
35.4	0.0172
35.7	0.0166
36.0	0.0157
36.3	0.0157
36.6	0.0162
36.9	0.0161
37.2	0.0159
37.5	0.0160
37.8	0.0159
38.1	0.0158
38.4	0.0150
38.7	0.0139
39.0	0.0135
39.3	0.0141
39.6	0.0146
39.9	0.0148
40.2	0.0152
40.5	0.0161
40.8	0.0168
41.1	0.0172
41.4	0.0174
41.7	0.0175
42.0	0.0176
42.3	0.0181
42.6	0.0187
42.9	0.0193
43.2	0.0201
43.5	0.0202
43.8	0.0199
44.1	0.0196
44.4	0.0198
44.7	0.0201
45.0	0.0202
45.3	0.0200
45.6	0.0190
45.9	0.0183
46.2	0.0180
46.5	0.0183
46.8	0.0188
47.1	0.0191
47.4	0.0191
47.7	0.0194
48.0	0.0190
48.3	0.0196
48.6	0.0200
48.9	0.0204
49.2	0.0212
49.5	0.0224
49.8	0.0233
50.1	0.0234
50.4	0.0239
50.7	0.0248
51.0	0.0260
51.3	0.0269
51.6	0.0281
51.9	0.0302
52.2	0.0329
52.5	0.0351
52.8	0.0366
53.1	0.0372
53.4	0.0381
53.7	0.0396
54.0	0.0411
54.3	0.0417
54.6	0.0425
54.9	0.0433
55.2	0.0441
55.5	0.0450
55.8	0.0461
56.1	0.0471
56.4	0.0484
56.7	0.0498
57.0	0.0508
57.3	0.0514
57.6	0.0527
57.9	0.0537
58.2	0.0555
58.5	0.0571
58.8	0.0582
59.1	0.0593
59.4	0.0600
59.7	0.0610
60.0	0.0627
60.3	0.0650
60.6	0.0669
60.9	0.0685
61.2	0.0701
61.5	0.0712
61.8	0.0723
62.1	0.0739
62.4	0.0760
62.7	0.0783
63.0	0.0801
63.3	0.0810
63.6	0.0819
63.9	0.0826
64.2	0.0832
64.5	0.0838
64.8	0.0844
65.1	0.0849
65.4	0.0857
65.7	0.0863
66.0	0.0873
66.3	0.0881
66.6	0.0888
66.9	0.0899
67.2	0.0907
67.5	0.0917
67.8	0.0928
68.1	0.0936
68.4	0.0943
68.7	0.0955
69.0	0.0959
69.3	0.0963
69.6	0.0966
69.9	0.0961
70.2	0.0950
70.5	0.0941
70.8	0.0934
71.1	0.0928
71.4	0.0921
71.7	0.0910
72.0	0.0907
72.3	0.0901
72.6	0.0895
72.9	0.0896
73.2	0.0899
73.5	0.0900
73.8	0.0902
74.1	0.0898
74.4	0.0900
74.7	0.0899
75.0	0.0895
75.3	0.0889
75.6	0.0886
75.9	0.0888
76.2	0.0888
76.5	0.0883
76.8	0.0882
77.1	0.0882
77.4	0.0882
77.7	0.0880
78.0	0.0872
78.3	0.0858
78.6	0.0849
78.9	0.0848
79.2	0.0844
79.5	0.0840
79.8	0.0842
80.1	0.0837
80.4	0.0835
80.7	0.0840
81.0	0.0841
81.3	0.0837
81.6	0.0831
81.9	0.0836
82.2	0.0846
82.5	0.0857
82.8	0.0865
83.1	0.0865
83.4	0.0859
83.7	0.0845
84.0	0.0832
84.3	0.0829
84.6	0.0830
84.9	0.0839
85.2	0.0854
85.5	0.0862
85.8	0.0860
86.1	0.0854
86.4	0.0852
86.7	0.0846
87.0	0.0844
87.3	0.0840
87.6	0.0837
87.9	0.0828
88.2	0.0818
88.5	0.0817
88.8	0.0820
89.1	0.0813
89.4	0.0813
89.7	0.0811
90.0	0.0810
90.3	0.0813
90.6	0.0818
90.9	0.0815
91.2	0.0806
91.5	0.0796
91.8	0.0781
92.1	0.0763
92.4	0.0752
92.7	0.0746
93.0	0.0745
93.3	0.0748
93.6	0.0748
93.9	0.0750
94.2	0.0756
94.5	0.0758
94.8	0.0759
95.1	0.0762
95.4	0.0758
95.7	0.0750
96.0	0.0744
96.3	0.0738
96.6	0.0736
96.9	0.0733
97.2	0.0720
97.5	0.0708
97.8	0.0697
98.1	0.0692
98.4	0.0689
98.7	0.0689
99.0	0.0684
99.3	0.0686
99.6	0.0685
99.9	0.0682
100.2	0.0681
100.5	0.0680
100.8	0.0674
101.1	0.0669
101.4	0.0669
101.7	0.0670
102.0	0.0670
102.3	0.0670
102.6	0.0672
102.9	0.0667
103.2	0.0655
103.5	0.0643
103.8	0.0630
104.1	0.0616
104.4	0.0600
104.7	0.0584
105.0	0.0573
105.3	0.0569
105.6	0.0569
105.9	0.0562
106.2	0.0552
106.5	0.0541
106.8	0.0531
107.1	0.0516
107.4	0.0493
107.7	0.0469
108.0	0.0440
108.3	0.0398
108.6	0.0348
108.9	0.0292
109.2	0.0231
109.5	0.0150
109.8	0.0044
110.1	-0.0064
110.4	-0.0176
110.7	-0.0293
111.0	-0.0412
111.3	-0.0529
111.6	-0.0653
111.9	-0.0770
112.2	-0.0890
112.5	-0.0998
112.8	-0.1083
113.1	-0.1152
113.4	-0.1197
113.7	-0.1228
114.0	-0.1250
114.3	-0.1258
114.6	-0.1248
114.9	-0.1229
115.2	-0.1196
115.5	-0.1153
115.8	-0.1088
116.1	-0.0985
116.4	-0.0836
116.7	-0.0652
117.0	-0.0454
117.3	-0.0293
117.6	-0.0217
117.9	-0.0264
118.2	-0.0466
118.5	-0.0835
118.8	-0.1353
119.1	-0.1999
119.4	-0.2751
119.7	-0.3565
120.0	-0.4409
120.3	-0.5247
120.6	-0.6053
120.9	-0.6819
121.2	-0.7539
121.5	-0.8211
121.8	-0.8832
122.1	-0.9410
122.4	-0.9963
122.7	-1.0497
123.0	-1.1016
123.3	-1.1523
123.6	-1.2019
123.9	-1.2492
124.2	-1.2947
124.5	-1.3380
124.8	-1.3777
125.1	-1.4121
125.4	-1.4368
125.7	-1.4466
126.0	-1.4362
126.3	-1.4026
126.6	-1.3475
126.9	-1.2779
127.2	-1.2006
127.5	-1.1234
127.8	-1.0508
128.1	-0.9871
128.4	-0.9333
128.7	-0.8904
129.0	-0.8569
129.3	-0.8306
129.6	-0.8092
129.9	-0.7918
130.2	-0.7763
130.5	-0.7615
130.8	-0.7469
131.1	-0.7318
131.4	-0.7159
131.7	-0.6993
132.0	-0.6815
132.3	-0.6623
132.6	-0.6414
132.9	-0.6189
133.2	-0.5944
133.5	-0.5667
133.8	-0.5346
134.1	-0.4965
134.4	-0.4523
134.7	-0.4018
135.0	-0.3428
135.3	-0.2665
135.6	-0.1505
135.9	0.0420
136.2	0.3496
136.5	0.7894
136.8	1.3378
137.1	1.9329
137.4	2.4944
137.7	2.9490
138.0	3.2497
138.3	3.3826
138.6	3.3583
138.9	3.2059
139.2	2.9630
139.5	2.6653
139.8	2.3432
140.1	2.0221
140.4	1.7192
140.7	1.4466
141.0	1.2101
141.3	1.0097
141.6	0.8436
141.9	0.7084
142.2	0.6006
142.5	0.5166
142.8	0.4519
143.1	0.4020
143.4	0.3639
143.7	0.3351
144.0	0.3138
144.3	0.2981
144.6	0.2871
144.9	0.2812
145.2	0.2802
145.5	0.2846
145.8	0.2947
146.1	0.3125
146.4	0.3399
146.7	0.3813
147.0	0.4445
147.3	0.5357
147.6	0.6604
147.9	0.8212
148.2	1.0146
148.5	1.2304
148.8	1.4553
149.1	1.6720
149.4	1.8622
149.7	2.0103
150.0	2.1066
150.3	2.1470
150.6	2.1336
150.9	2.0717
151.2	1.9699
151.5	1.8380
151.8	1.6874
152.1	1.5267
152.4	1.3635
152.7	1.2046
153.0	1.0548
153.3	0.9170
153.6	0.7932
153.9	0.6833
154.2	0.5864
154.5	0.5025
154.8	0.4308
155.1	0.3700
155.4	0.3186
155.7	0.2754
156.0	0.2400
156.3	0.2116
156.6	0.1901
156.9	0.1758
157.2	0.1674
157.5	0.1662
157.8	0.1722
158.1	0.1851
158.4	0.2050
158.7	0.2317
159.0	0.2651
159.3	0.3045
159.6	0.3478
159.9	0.3930
160.2	0.4383
160.5	0.4821
160.8	0.5221
161.1	0.5562
161.4	0.5849
161.7	0.6069
162.0	0.6231
162.3	0.6334
162.6	0.6364
162.9	0.6334
163.2	0.6246
163.5	0.6103
163.8	0.5906
164.1	0.5665
164.4	0.5386
164.7	0.5079
165.0	0.4755
165.3	0.4404
165.6	0.4037
165.9	0.3664
166.2	0.3280
166.5	0.2904
166.8	0.2531
167.1	0.2154
167.4	0.1781
167.7	0.1415
168.0	0.1056
168.3	0.0714
168.6	0.0385
168.9	0.0055
169.2	-0.0270
169.5	-0.0589
169.8	-0.0904
170.1	-0.1211
170.4	-0.1504
170.7	-0.1788
171.0	-0.2037
171.3	-0.2211
171.6	-0.2253
171.9	-0.2069
172.2	-0.1545
172.5	-0.0603
172.8	0.0765
173.1	0.2469
173.4	0.4355
173.7	0.6218
174.0	0.7839
174.3	0.9058
174.6	0.9786
174.9	1.0021
175.2	0.9821
175.5	0.9277
175.8	0.8506
176.1	0.7618
176.4	0.6696
176.7	0.5807
177.0	0.4984
177.3	0.4255
177.6	0.3630
177.9	0.3113
178.2	0.2702
178.5	0.2389
178.8	0.2154
179.1	0.1983
179.4	0.1870
179.7	0.1806
180.0	0.1767
180.3	0.1748
180.6	0.1744
180.9	0.1751
181.2	0.1762
181.5	0.1769
181.8	0.1774
182.1	0.1773
182.4	0.1770
182.7	0.1761
183.0	0.1753
183.3	0.1757
183.6	0.1777
183.9	0.1809
184.2	0.1862
184.5	0.1955
184.8	0.2108
185.1	0.2362
185.4	0.2790
185.7	0.3514
186.0	0.4703
186.3	0.6557
186.6	0.9292
186.9	1.3109
187.2	1.8112
187.5	2.4281
187.8	3.1431
188.1	3.9204
188.4	4.7109
188.7	5.4585
189.0	6.1086
189.3	6.6186
189.6	6.9612
189.9	7.1274
190.2	7.1250
190.5	6.9748
190.8	6.7060
191.1	6.3534
191.4	5.9514
191.7	5.5310
192.0	5.1180
192.3	4.7348
192.6	4.3962
192.9	4.1097
193.2	3.8761
193.5	3.6878
193.8	3.5313
194.1	3.3919
194.4	3.2559
194.7	3.1133
195.0	2.9594
195.3	2.7956
195.6	2.6279
195.9	2.4625
196.2	2.3060
196.5	2.1661
196.8	2.0490
197.1	1.9620
197.4	1.9092
197.7	1.8932
198.0	1.9167
198.3	1.9792
198.6	2.0788
198.9	2.2126
199.2	2.3742
199.5	2.5555
199.8	2.7476
200.1	2.9404
200.4	3.1253
200.7	3.2931
201.0	3.4351
201.3	3.5456
201.6	3.6200
201.9	3.6570
202.2	3.6574
202.5	3.6243
202.8	3.5606
203.1	3.4700
203.4	3.3578
203.7	3.2286
204.0	3.0856
204.3	2.9309
204.6	2.7667
204.9	2.5962
205.2	2.4215
205.5	2.2453
205.8	2.0702
206.1	1.8977
206.4	1.7298
206.7	1.5687
207.0	1.4157
207.3	1.2728
207.6	1.1410
207.9	1.0208
208.2	0.9126
208.5	0.8157
208.8	0.7305
209.1	0.6568
209.4	0.5939
209.7	0.5399
210.0	0.4944
210.3	0.4558
210.6	0.4229
210.9	0.3956
211.2	0.3720
211.5	0.3519
211.8	0.3349
212.1	0.3198
212.4	0.3058
212.7	0.2929
213.0	0.2812
213.3	0.2711
213.6	0.2614
213.9	0.2526
214.2	0.2438
214.5	0.2350
214.8	0.2265
215.1	0.2189
215.4	0.2119
215.7	0.2051
216.0	0.1995
216.3	0.1950
216.6	0.1908
216.9	0.1868
217.2	0.1832
217.5	0.1814
217.8	0.1821
218.1	0.1865
218.4	0.1945
218.7	0.2075
219.0	0.2264
219.3	0.2524
219.6	0.2860
219.9	0.3274
220.2	0.3772
220.5	0.4347
220.8	0.4998
221.1	0.5721
221.4	0.6496
221.7	0.7288
222.0	0.8078
222.3	0.8835
222.6	0.9541
222.9	1.0182
223.2	1.0732
223.5	1.1174
223.8	1.1496
224.1	1.1696
224.4	1.1776
224.7	1.1724
225.0	1.1547
225.3	1.1261
225.6	1.0883
225.9	1.0434
226.2	0.9925
226.5	0.9368
226.8	0.8770
227.1	0.8155
227.4	0.7535
227.7	0.6922
228.0	0.6337
228.3	0.5783
228.6	0.5266
228.9	0.4786
229.2	0.4344
229.5	0.3942
229.8	0.3579
230.1	0.3252
230.4	0.2972
230.7	0.2738
231.0	0.2548
231.3	0.2405
231.6	0.2303
231.9	0.2244
232.2	0.2233
232.5	0.2281
232.8	0.2387
233.1	0.2541
233.4	0.2737
233.7	0.2973
234.0	0.3248
234.3	0.3548
234.6	0.3865
234.9	0.4199
235.2	0.4544
235.5	0.4885
235.8	0.5205
236.1	0.5497
236.4	0.5745
236.7	0.5933
237.0	0.6071
237.3	0.6149
237.6	0.6162
237.9	0.6119
238.2	0.6039
238.5	0.5918
238.8	0.5755
239.1	0.5556
239.4	0.5341
239.7	0.5129
240.0	0.4912
240.3	0.4700
240.6	0.4498
240.9	0.4305
241.2	0.4122
241.5	0.3958
241.8	0.3805
242.1	0.3666
242.4	0.3547
242.7	0.3450
243.0	0.3359
243.3	0.3276
243.6	0.3213
243.9	0.3163
244.2	0.3122
244.5	0.3099
244.8	0.3095
245.1	0.3119
245.4	0.3160
245.7	0.3228
246.0	0.3330
246.3	0.3459
246.6	0.3621
246.9	0.3817
247.2	0.4036
247.5	0.4268
247.8	0.4507
248.1	0.4749
248.4	0.4984
248.7	0.5195
249.0	0.5378
249.3	0.5522
249.6	0.5626
249.9	0.5683
250.2	0.5690
250.5	0.5648
250.8	0.5553
251.1	0.5411
251.4	0.5235
251.7	0.5023
252.0	0.4783
252.3	0.4519
252.6	0.4229
252.9	0.3920
253.2	0.3611
253.5	0.3300
253.8	0.2987
254.1	0.2673
254.4	0.2371
254.7	0.2087
255.0	0.1814
255.3	0.1557
255.6	0.1316
255.9	0.1093
256.2	0.0890
256.5	0.0710
256.8	0.0552
257.1	0.0421
257.4	0.0308
257.7	0.0208
258.0	0.0127
258.3	0.0064
258.6	0.0022
258.9	0.0000
259.2	-0.0007
259.5	-0.0002
259.8	0.0012
260.1	0.0028
260.4	0.0051
260.7	0.0089
261.0	0.0134
261.3	0.0182
261.6	0.0237
261.9	0.0299
262.2	0.0360
262.5	0.0406
262.8	0.0453
263.1	0.0497
263.4	0.0544
263.7	0.0584
264.0	0.0618
264.3	0.0662
264.6	0.0709
264.9	0.0759
265.2	0.0819
265.5	0.0885
265.8	0.0973
266.1	0.1085
266.4	0.1225
266.7	0.1397
267.0	0.1611
267.3	0.1866
267.6	0.2164
267.9	0.2509
268.2	0.2908
268.5	0.3348
268.8	0.3829
269.1	0.4349
269.4	0.4894
269.7	0.5445
270.0	0.5992
270.3	0.6529
270.6	0.7043
270.9	0.7515
271.2	0.7924
271.5	0.8257
271.8	0.8501
272.1	0.8651
272.4	0.8705
272.7	0.8666
273.0	0.8539
273.3	0.8327
273.6	0.8033
273.9	0.7662
274.2	0.7236
274.5	0.6773
274.8	0.6278
275.1	0.5767
275.4	0.5250
275.7	0.4734
276.0	0.4224
276.3	0.3738
276.6	0.3292
276.9	0.2885
277.2	0.2505
277.5	0.2156
277.8	0.1850
278.1	0.1590
278.4	0.1366
278.7	0.1170
279.0	0.1007
279.3	0.0879
279.6	0.0777
279.9	0.0701
280.2	0.0643
280.5	0.0594
280.8	0.0555
281.1	0.0524
281.4	0.0504
281.7	0.0484
282.0	0.0467
282.3	0.0456
282.6	0.0448
282.9	0.0441
283.2	0.0425
283.5	0.0409
283.8	0.0395
284.1	0.0373
284.4	0.0357
284.7	0.0348
285.0	0.0351
285.3	0.0358
285.6	0.0365
285.9	0.0377
286.2	0.0389
286.5	0.0397
286.8	0.0405
287.1	0.0416
287.4	0.0435
287.7	0.0458
288.0	0.0488
288.3	0.0516
288.6	0.0549
288.9	0.0591
289.2	0.0636
289.5	0.0677
289.8	0.0711
290.1	0.0744
290.4	0.0776
290.7	0.0813
291.0	0.0848
291.3	0.0880
291.6	0.0910
291.9	0.0942
292.2	0.0979
292.5	0.1018
292.8	0.1048
293.1	0.1069
293.4	0.1081
293.7	0.1089
294.0	0.1092
294.3	0.1096
294.6	0.1101
294.9	0.1106
295.2	0.1108
295.5	0.1109
295.8	0.1110
296.1	0.1113
296.4	0.1115
296.7	0.1113
297.0	0.1113
297.3	0.1118
297.6	0.1127
297.9	0.1146
298.2	0.1163
298.5	0.1186
298.8	0.1209
299.1	0.1227
299.4	0.1237
299.7	0.1245
300.0	0.1260
300.3	0.1282
300.6	0.1304
300.9	0.1335
301.2	0.1360
301.5	0.1372
301.8	0.1381
302.1	0.1386
302.4	0.1395
302.7	0.1396
303.0	0.1383
303.3	0.1372
303.6	0.1363
303.9	0.1354
304.2	0.1346
304.5	0.1331
304.8	0.1315
305.1	0.1295
305.4	0.1289
305.7	0.1306
306.0	0.1339
306.3	0.1388
306.6	0.1463
306.9	0.1571
307.2	0.1718
307.5	0.1923
307.8	0.2193
308.1	0.2525
308.4	0.2913
308.7	0.3372
309.0	0.3908
309.3	0.4522
309.6	0.5217
309.9	0.5990
310.2	0.6834
310.5	0.7740
310.8	0.8681
311.1	0.9637
311.4	1.0581
311.7	1.1491
312.0	1.2351
312.3	1.3138
312.6	1.3823
312.9	1.4377
313.2	1.4806
313.5	1.5112
313.8	1.5271
314.1	1.5275
314.4	1.5130
314.7	1.4848
315.0	1.4440
315.3	1.3922
315.6	1.3315
315.9	1.2629
316.2	1.1882
316.5	1.1091
316.8	1.0268
317.1	0.9430
317.4	0.8596
317.7	0.7785
318.0	0.7011
318.3	0.6277
318.6	0.5579
318.9	0.4913
319.2	0.4277
319.5	0.3673
319.8	0.3107
320.1	0.2576
320.4	0.2079
320.7	0.1621
321.0	0.1198
321.3	0.0805
321.6	0.0435
321.9	0.0094
322.2	-0.0220
322.5	-0.0505
322.8	-0.0764
323.1	-0.0992
323.4	-0.1186
323.7	-0.1354
324.0	-0.1487
324.3	-0.1582
324.6	-0.1641
324.9	-0.1674
325.2	-0.1681
325.5	-0.1661
325.8	-0.1619
326.1	-0.1558
326.4	-0.1479
326.7	-0.1384
327.0	-0.1278
327.3	-0.1169
327.6	-0.1054
327.9	-0.0932
328.2	-0.0811
328.5	-0.0691
328.8	-0.0573
329.1	-0.0459
329.4	-0.0357
329.7	-0.0257
330.0	-0.0153
330.3	-0.0054
330.6	0.0032
330.9	0.0117
331.2	0.0203
331.5	0.0287
331.8	0.0375
332.1	0.0472
332.4	0.0573
332.7	0.0676
333.0	0.0778
333.3	0.0885
333.6	0.0995
333.9	0.1115
334.2	0.1243
334.5	0.1381
334.8	0.1531
335.1	0.1695
335.4	0.1866
335.7	0.2057
336.0	0.2269
336.3	0.2496
336.6	0.2742
336.9	0.3002
337.2	0.3286
337.5	0.3591
337.8	0.3910
338.1	0.4242
338.4	0.4585
338.7	0.4929
339.0	0.5271
339.3	0.5602
339.6	0.5906
339.9	0.6177
340.2	0.6411
340.5	0.6605
340.8	0.6756
341.1	0.6855
341.4	0.6898
341.7	0.6888
342.0	0.6834
342.3	0.6734
342.6	0.6591
342.9	0.6413
343.2	0.6217
343.5	0.6012
343.8	0.5804
344.1	0.5598
344.4	0.5394
344.7	0.5205
345.0	0.5037
345.3	0.4887
345.6	0.4754
345.9	0.4643
346.2	0.4560
346.5	0.4503
346.8	0.4466
347.1	0.4450
347.4	0.4459
347.7	0.4472
348.0	0.4498
348.3	0.4535
348.6	0.4570
348.9	0.4600
349.2	0.4620
349.5	0.4630
349.8	0.4624
350.1	0.4593
350.4	0.4542
350.7	0.4472
351.0	0.4381
351.3	0.4280
351.6	0.4173
351.9	0.4073
352.2	0.3975
352.5	0.3890
352.8	0.3832
353.1	0.3827
353.4	0.3868
353.7	0.3967
354.0	0.4107
354.3	0.4301
354.6	0.4567
354.9	0.4910
355.2	0.5325
355.5	0.5811
355.8	0.6352
356.1	0.6937
356.4	0.7559
356.7	0.8210
357.0	0.8861
357.3	0.9491
357.6	1.0087
357.9	1.0635
358.2	1.1121
358.5	1.1528
358.8	1.1846
359.1	1.2069
359.4	1.2191
359.7	1.2203
360.0	1.2111
360.3	1.1918
360.6	1.1628
360.9	1.1256
361.2	1.0804
361.5	1.0296
361.8	0.9745
362.1	0.9158
362.4	0.8551
362.7	0.7934
363.0	0.7316
363.3	0.6717
363.6	0.6148
363.9	0.5609
364.2	0.5097
364.5	0.4622
364.8	0.4177
365.1	0.3769
365.4	0.3400
365.7	0.3075
366.0	0.2783
366.3	0.2521
366.6	0.2287
366.9	0.2090
367.2	0.1928
367.5	0.1791
367.8	0.1668
368.1	0.1561
368.4	0.1466
368.7	0.1389
369.0	0.1335
369.3	0.1297
369.6	0.1267
369.9	0.1252
370.2	0.1250
370.5	0.1258
370.8	0.1291
371.1	0.1347
371.4	0.1423
371.7	0.1528
372.0	0.1665
372.3	0.1840
372.6	0.2067
372.9	0.2368
373.2	0.2751
373.5	0.3220
373.8	0.3800
374.1	0.4519
374.4	0.5405
374.7	0.6482
375.0	0.7770
375.3	0.9294
375.6	1.1061
375.9	1.3078
376.2	1.5368
376.5	1.7937
376.8	2.0771
377.1	2.3843
377.4	2.7111
377.7	3.0556
378.0	3.4121
378.3	3.7741
378.6	4.1346
378.9	4.4858
379.2	4.8205
379.5	5.1315
379.8	5.4121
380.1	5.6550
380.4	5.8544
380.7	6.0053
381.0	6.1051
381.3	6.1521
381.6	6.1448
381.9	6.0845
382.2	5.9744
382.5	5.8178
382.8	5.6202
383.1	5.3866
383.4	5.1231
383.7	4.8360
384.0	4.5316
384.3	4.2156
384.6	3.8937
384.9	3.5712
385.2	3.2535
385.5	2.9458
385.8	2.6514
386.1	2.3717
386.4	2.1090
386.7	1.8648
387.0	1.6395
387.3	1.4341
387.6	1.2483
387.9	1.0815
388.2	0.9340
388.5	0.8047
388.8	0.6924
389.1	0.5958
389.4	0.5123
389.7	0.4409
390.0	0.3810
390.3	0.3315
390.6	0.2895
390.9	0.2552
391.2	0.2278
391.5	0.2062
391.8	0.1900
392.1	0.1793
392.4	0.1730
392.7	0.1716
393.0	0.1744
393.3	0.1806
393.6	0.1906
393.9	0.2046
394.2	0.2235
394.5	0.2481
394.8	0.2792
395.1	0.3163
395.4	0.3591
395.7	0.4086
396.0	0.4657
396.3	0.5302
396.6	0.6022
396.9	0.6822
397.2	0.7700
397.5	0.8643
397.8	0.9640
398.1	1.0686
398.4	1.1766
398.7	1.2870
399.0	1.3970
399.3	1.5041
399.6	1.6064
399.9	1.7021
400.2	1.7899
400.5	1.8674
400.8	1.9332
401.1	1.9859
401.4	2.0243
401.7	2.0479
402.0	2.0565
402.3	2.0496
402.6	2.0284
402.9	1.9931
403.2	1.9448
403.5	1.8841
403.8	1.8134
404.1	1.7336
404.4	1.6462
404.7	1.5539
405.0	1.4580
405.3	1.3604
405.6	1.2624
405.9	1.1653
406.2	1.0702
406.5	0.9780
406.8	0.8898
407.1	0.8066
407.4	0.7292
407.7	0.6586
408.0	0.5935
408.3	0.5334
408.6	0.4784
408.9	0.4296
409.2	0.3855
409.5	0.3455
409.8	0.3105
410.1	0.2801
410.4	0.2530
410.7	0.2294
411.0	0.2089
411.3	0.1911
411.6	0.1754
411.9	0.1621
412.2	0.1516
412.5	0.1423
412.8	0.1344
413.1	0.1278
413.4	0.1225
413.7	0.1184
414.0	0.1143
414.3	0.1106
414.6	0.1079
414.9	0.1062
415.2	0.1053
415.5	0.1044
415.8	0.1035
416.1	0.1027
416.4	0.1026
416.7	0.1033
417.0	0.1044
417.3	0.1057
417.6	0.1079
417.9	0.1110
418.2	0.1149
418.5	0.1195
418.8	0.1244
419.1	0.1295
419.4	0.1352
419.7	0.1418
420.0	0.1497
420.3	0.1594
420.6	0.1704
420.9	0.1832
421.2	0.1975
421.5	0.2128
421.8	0.2295
422.1	0.2469
422.4	0.2646
422.7	0.2828
423.0	0.3019
423.3	0.3215
423.6	0.3417
423.9	0.3606
424.2	0.3787
424.5	0.3960
424.8	0.4120
425.1	0.4258
425.4	0.4375
425.7	0.4471
426.0	0.4545
426.3	0.4598
426.6	0.4627
426.9	0.4632
427.2	0.4615
427.5	0.4570
427.8	0.4490
428.1	0.4389
428.4	0.4276
428.7	0.4148
429.0	0.4003
429.3	0.3843
429.6	0.3681
429.9	0.3518
430.2	0.3349
430.5	0.3177
430.8	0.3007
431.1	0.2845
431.4	0.2679
431.7	0.2517
432.0	0.2360
432.3	0.2222
432.6	0.2090
432.9	0.1959
433.2	0.1838
433.5	0.1720
433.8	0.1620
434.1	0.1532
434.4	0.1445
434.7	0.1374
435.0	0.1320
435.3	0.1270
435.6	0.1215
435.9	0.1164
436.2	0.1125
436.5	0.1099
436.8	0.1078
437.1	0.1053
437.4	0.1030
437.7	0.1018
438.0	0.1016
438.3	0.1014
438.6	0.1014
438.9	0.1013
439.2	0.1007
439.5	0.0995
439.8	0.0985
440.1	0.0982
440.4	0.0975
440.7	0.0980
441.0	0.0991
441.3	0.1003
441.6	0.1007
441.9	0.1007
442.2	0.1002
442.5	0.0990
442.8	0.0984
443.1	0.0979
443.4	0.0974
443.7	0.0981
444.0	0.0984
444.3	0.0994
444.6	0.0998
444.9	0.0999
445.2	0.0999
445.5	0.0997
445.8	0.0992
446.1	0.0978
446.4	0.0961
446.7	0.0946
447.0	0.0937
447.3	0.0935
447.6	0.0932
447.9	0.0926
448.2	0.0919
448.5	0.0914
448.8	0.0903
449.1	0.0888
449.4	0.0880
449.7	0.0883
450.0	0.0884
450.3	0.0882
450.6	0.0867
450.9	0.0851
451.2	0.0838
451.5	0.0823
451.8	0.0810
452.1	0.0798
452.4	0.0791
452.7	0.0783
453.0	0.0774
453.3	0.0760
453.6	0.0740
453.9	0.0725
454.2	0.0714
454.5	0.0704
454.8	0.0696
455.1	0.0691
455.4	0.0687
455.7	0.0684
456.0	0.0688
456.3	0.0684
456.6	0.0674
456.9	0.0674
457.2	0.0676
457.5	0.0679
457.8	0.0674
458.1	0.0675
458.4	0.0684
458.7	0.0693
459.0	0.0700
459.3	0.0704
459.6	0.0707
459.9	0.0706
460.2	0.0704
460.5	0.0698
460.8	0.0701
461.1	0.0705
461.4	0.0709
461.7	0.0707
462.0	0.0709
462.3	0.0709
462.6	0.0713
462.9	0.0729
463.2	0.0742
463.5	0.0754
463.8	0.0757
464.1	0.0748
464.4	0.0740
464.7	0.0741
465.0	0.0745
465.3	0.0750
465.6	0.0758
465.9	0.0759
466.2	0.0753
466.5	0.0746
466.8	0.0744
467.1	0.0749
467.4	0.0760
467.7	0.0768
468.0	0.0774
468.3	0.0780
468.6	0.0791
468.9	0.0805
469.2	0.0818
469.5	0.0823
469.8	0.0821
470.1	0.0820
470.4	0.0825
470.7	0.0828
471.0	0.0841
471.3	0.0855
471.6	0.0868
471.9	0.0884
472.2	0.0900
472.5	0.0916
472.8	0.0935
473.1	0.0953
473.4	0.0975
473.7	0.1002
474.0	0.1023
474.3	0.1045
474.6	0.1061
474.9	0.1076
475.2	0.1094
475.5	0.1111
475.8	0.1131
476.1	0.1148
476.4	0.1160
476.7	0.1170
477.0	0.1178
477.3	0.1184
477.6	0.1190
477.9	0.1191
478.2	0.1191
478.5	0.1192
478.8	0.1199
479.1	0.1207
479.4	0.1207
479.7	0.1205
480.0	0.1194
480.3	0.1174
480.6	0.1151
480.9	0.1128
481.2	0.1113
481.5	0.1099
481.8	0.1087
482.1	0.1075
482.4	0.1058
482.7	0.1035
483.0	0.1011
483.3	0.0988
483.6	0.0965
483.9	0.0950
484.2	0.0942
484.5	0.0940
484.8	0.0933
485.1	0.0927
485.4	0.0920
485.7	0.0911
486.0	0.0902
486.3	0.0889
486.6	0.0870
486.9	0.0854
487.2	0.0854
487.5	0.0852
487.8	0.0845
488.1	0.0840
488.4	0.0835
488.7	0.0838
489.0	0.0846
489.3	0.0856
489.6	0.0861
489.9	0.0864
490.2	0.0864
490.5	0.0871
490.8	0.0880
491.1	0.0887
491.4	0.0890
491.7	0.0889
492.0	0.0886
492.3	0.0892
492.6	0.0897
492.9	0.0896
493.2	0.0892
493.5	0.0889
493.8	0.0892
494.1	0.0892
494.4	0.0894
494.7	0.0903
495.0	0.0911
495.3	0.0915
495.6	0.0918
495.9	0.0923
496.2	0.0925
496.5	0.0930
496.8	0.0938
497.1	0.0942
497.4	0.0951
497.7	0.0963
498.0	0.0973
498.3	0.0983
498.6	0.0996
498.9	0.1008
499.2	0.1027
499.5	0.1037
499.8	0.1049
500.1	0.1069
500.4	0.1090
500.7	0.1114
501.0	0.1141
501.3	0.1184
501.6	0.1224
501.9	0.1255
502.2	0.1296
502.5	0.1342
502.8	0.1383
503.1	0.1427
503.4	0.1471
503.7	0.1521
504.0	0.1565
504.3	0.1597
504.6	0.1631
504.9	0.1669
505.2	0.1703
505.5	0.1736
505.8	0.1768
506.1	0.1800
506.4	0.1833
506.7	0.1868
507.0	0.1901
507.3	0.1922
507.6	0.1931
507.9	0.1934
508.2	0.1937
508.5	0.1936
508.8	0.1934
509.1	0.1932
509.4	0.1934
509.7	0.1925
510.0	0.1913
510.3	0.1899
510.6	0.1879
510.9	0.1853
511.2	0.1823
511.5	0.1795
511.8	0.1765
512.1	0.1733
512.4	0.1699
512.7	0.1670
513.0	0.1638
513.3	0.1597
513.6	0.1551
513.9	0.1508
514.2	0.1472
514.5	0.1442
514.8	0.1403
515.1	0.1358
515.4	0.1312
515.7	0.1274
516.0	0.1245
516.3	0.1217
516.6	0.1182
516.9	0.1144
517.2	0.1109
517.5	0.1080
517.8	0.1058
518.1	0.1038
518.4	0.1018
518.7	0.1003
519.0	0.0994
519.3	0.0982
519.6	0.0966
519.9	0.0958
520.2	0.0950
520.5	0.0943
520.8	0.0930
521.1	0.0908
521.4	0.0888
521.7	0.0880
522.0	0.0875
522.3	0.0868
522.6	0.0862
522.9	0.0854
523.2	0.0849
523.5	0.0842
523.8	0.0835
524.1	0.0828
524.4	0.0812
524.7	0.0799
525.0	0.0791
525.3	0.0785
525.6	0.0779
525.9	0.0774
526.2	0.0775
526.5	0.0774
526.8	0.0768
527.1	0.0761
527.4	0.0757
527.7	0.0752
528.0	0.0747
528.3	0.0751
528.6	0.0753
528.9	0.0751
529.2	0.0744
529.5	0.0744
529.8	0.0743
530.1	0.0742
530.4	0.0750
530.7	0.0758
531.0	0.0768
531.3	0.0768
531.6	0.0764
531.9	0.0757
532.2	0.0744
532.5	0.0735
532.8	0.0735
533.1	0.0730
533.4	0.0724
533.7	0.0715
534.0	0.0708
534.3	0.0701
534.6	0.0703
534.9	0.0699
535.2	0.0685
535.5	0.0671
535.8	0.0655
536.1	0.0634
536.4	0.0611
536.7	0.0591
537.0	0.0570
537.3	0.0555
537.6	0.0529
537.9	0.0494
538.2	0.0461
538.5	0.0431
538.8	0.0396
539.1	0.0366
539.4	0.0329
539.7	0.0285
540.0	0.0245
540.3	0.0207
540.6	0.0164
540.9	0.0109
541.2	0.0046
541.5	-0.0027
541.8	-0.0096
542.1	-0.0154
542.4	-0.0207
542.7	-0.0261
543.0	-0.0321
543.3	-0.0377
543.6	-0.0433
543.9	-0.0495
544.2	-0.0547
544.5	-0.0592
544.8	-0.0639
545.1	-0.0675
545.4	-0.0705
545.7	-0.0735
546.0	-0.0760
546.3	-0.0784
546.6	-0.0808
546.9	-0.0836
547.2	-0.0862
547.5	-0.0874
547.8	-0.0878
548.1	-0.0881
548.4	-0.0878
548.7	-0.0868
549.0	-0.0853
549.3	-0.0833
549.6	-0.0815
549.9	-0.0787
550.2	-0.0748
550.5	-0.0707
550.8	-0.0657
551.1	-0.0602
551.4	-0.0551
551.7	-0.0498
552.0	-0.0443
552.3	-0.0386
552.6	-0.0327
552.9	-0.0265
553.2	-0.0197
553.5	-0.0129
553.8	-0.0059
554.1	0.0008
554.4	0.0073
554.7	0.0132
555.0	0.0190
555.3	0.0242
555.6	0.0291
555.9	0.0342
556.2	0.0390
556.5	0.0435
556.8	0.0470
557.1	0.0498
557.4	0.0528
557.7	0.0560
558.0	0.0588
558.3	0.0615
558.6	0.0644
558.9	0.0671
559.2	0.0691
559.5	0.0706
559.8	0.0725
560.1	0.0744
560.4	0.0758
560.7	0.0768
561.0	0.0784
561.3	0.0792
561.6	0.0788
561.9	0.0778
562.2	0.0776
562.5	0.0775
562.8	0.0770
563.1	0.0763
563.4	0.0768
563.7	0.0774
564.0	0.0781
564.3	0.0791
564.6	0.0798
564.9	0.0805
565.2	0.0806
565.5	0.0813
565.8	0.0817
566.1	0.0815
566.4	0.0813
566.7	0.0810
567.0	0.0798
567.3	0.0783
567.6	0.0769
567.9	0.0753
568.2	0.0738
568.5	0.0724
568.8	0.0711
569.1	0.0699
569.4	0.0687
569.7	0.0682
570.0	0.0679
570.3	0.0680
570.6	0.0685
570.9	0.0687
571.2	0.0695
571.5	0.0703
571.8	0.0705
572.1	0.0709
572.4	0.0721
572.7	0.0741
573.0	0.0758
573.3	0.0772
573.6	0.0793
573.9	0.0815
574.2	0.0846
574.5	0.0883
574.8	0.0926
575.1	0.0973
575.4	0.1018
575.7	0.1063
576.0	0.1110
576.3	0.1157
576.6	0.1203
576.9	0.1252
577.2	0.1302
577.5	0.1347
577.8	0.1402
578.1	0.1457
578.4	0.1504
578.7	0.1550
579.0	0.1595
579.3	0.1641
579.6	0.1687
579.9	0.1725
580.2	0.1751
580.5	0.1775
580.8	0.1796
581.1	0.1811
581.4	0.1821
581.7	0.1823
582.0	0.1817
582.3	0.1811
582.6	0.1801
582.9	0.1791
583.2	0.1776
583.5	0.1755
583.8	0.1736
584.1	0.1710
584.4	0.1681
584.7	0.1646
585.0	0.1610
585.3	0.1570
585.6	0.1526
585.9	0.1480
586.2	0.1431
586.5	0.1386
586.8	0.1348
587.1	0.1313
587.4	0.1275
587.7	0.1238
588.0	0.1204
588.3	0.1168
588.6	0.1134
588.9	0.1106
589.2	0.1084
589.5	0.1060
589.8	0.1036
590.1	0.1013
590.4	0.0995
590.7	0.0980
591.0	0.0961
591.3	0.0945
591.6	0.0935
591.9	0.0926
592.2	0.0918
592.5	0.0907
592.8	0.0900
593.1	0.0900
593.4	0.0901
593.7	0.0896
594.0	0.0889
594.3	0.0885
594.6	0.0887
594.9	0.0883
595.2	0.0878
595.5	0.0868
595.8	0.0872
596.1	0.0869
596.4	0.0863
596.7	0.0860
597.0	0.0863
597.3	0.0862
597.6	0.0856
597.9	0.0847
598.2	0.0841
598.5	0.0842
598.8	0.0842
[truncated: 2,404 more rows]
