# Supplementary material for: Functional study of Bergeyella cardium KP-43 subfamily peptidases as putative T9SS cargo
Source: Commun Biol. 2025 Apr 9;8:586. doi: 10.1038/s42003-025-07996-y (PMC11982257; doi:10.1038/s42003-025-07996-y)
Supplement: Supplementary file 11 — Supplementary Data 9 [file 42003_2025_7996_MOESM11_ESM.txt]

20241021-litian-20241017-01-01
C:\LabSolutions\Data\PPSQ30\20241021-litian-20241017-01-01\20241021-litian-20241017-01-01_D07.lcd
[Time(sec)]	[Intensity(mv)]
0.0	0.0127
0.3	0.0127
0.6	0.0128
0.9	0.0033
1.2	0.0002
1.5	0.0004
1.8	0.0004
2.1	0.0006
2.4	0.0007
2.7	0.0006
3.0	0.0004
3.3	0.0006
3.6	-0.0001
3.9	-0.0010
4.2	-0.0021
4.5	-0.0025
4.8	-0.0026
5.1	-0.0020
5.4	-0.0015
5.7	-0.0014
6.0	-0.0008
6.3	0.0001
6.6	0.0009
6.9	0.0014
7.2	0.0015
7.5	0.0018
7.8	0.0024
8.1	0.0024
8.4	0.0025
8.7	0.0035
9.0	0.0040
9.3	0.0039
9.6	0.0040
9.9	0.0041
10.2	0.0035
10.5	0.0028
10.8	0.0021
11.1	0.0019
11.4	0.0024
11.7	0.0037
12.0	0.0050
12.3	0.0049
12.6	0.0040
12.9	0.0027
13.2	0.0018
13.5	0.0015
13.8	0.0015
14.1	0.0017
14.4	0.0021
14.7	0.0024
15.0	0.0031
15.3	0.0042
15.6	0.0050
15.9	0.0058
16.2	0.0067
16.5	0.0073
16.8	0.0074
17.1	0.0072
17.4	0.0069
17.7	0.0070
18.0	0.0070
18.3	0.0063
18.6	0.0056
18.9	0.0052
19.2	0.0048
19.5	0.0050
19.8	0.0047
20.1	0.0050
20.4	0.0061
20.7	0.0071
21.0	0.0079
21.3	0.0088
21.6	0.0090
21.9	0.0089
22.2	0.0085
22.5	0.0074
22.8	0.0069
23.1	0.0072
23.4	0.0068
23.7	0.0066
24.0	0.0075
24.3	0.0089
24.6	0.0099
24.9	0.0105
25.2	0.0106
25.5	0.0107
25.8	0.0101
26.1	0.0090
26.4	0.0084
26.7	0.0086
27.0	0.0094
27.3	0.0101
27.6	0.0103
27.9	0.0107
28.2	0.0113
28.5	0.0111
28.8	0.0109
29.1	0.0117
29.4	0.0122
29.7	0.0121
30.0	0.0115
30.3	0.0108
30.6	0.0111
30.9	0.0114
31.2	0.0114
31.5	0.0116
31.8	0.0117
32.1	0.0115
32.4	0.0107
32.7	0.0099
33.0	0.0098
33.3	0.0102
33.6	0.0107
33.9	0.0116
34.2	0.0123
34.5	0.0124
34.8	0.0125
35.1	0.0129
35.4	0.0137
35.7	0.0145
36.0	0.0146
36.3	0.0148
36.6	0.0145
36.9	0.0138
37.2	0.0129
37.5	0.0126
37.8	0.0129
38.1	0.0131
38.4	0.0127
38.7	0.0123
39.0	0.0127
39.3	0.0131
39.6	0.0135
39.9	0.0136
40.2	0.0136
40.5	0.0131
40.8	0.0125
41.1	0.0120
41.4	0.0130
41.7	0.0139
42.0	0.0144
42.3	0.0147
42.6	0.0140
42.9	0.0133
43.2	0.0134
43.5	0.0138
43.8	0.0144
44.1	0.0145
44.4	0.0144
44.7	0.0145
45.0	0.0147
45.3	0.0153
45.6	0.0157
45.9	0.0155
46.2	0.0156
46.5	0.0160
46.8	0.0150
47.1	0.0133
47.4	0.0121
47.7	0.0118
48.0	0.0122
48.3	0.0138
48.6	0.0156
48.9	0.0171
49.2	0.0178
49.5	0.0190
49.8	0.0212
50.1	0.0232
50.4	0.0249
50.7	0.0260
51.0	0.0263
51.3	0.0266
51.6	0.0278
51.9	0.0291
52.2	0.0307
52.5	0.0324
52.8	0.0336
53.1	0.0341
53.4	0.0349
53.7	0.0362
54.0	0.0378
54.3	0.0387
54.6	0.0396
54.9	0.0407
55.2	0.0419
55.5	0.0429
55.8	0.0437
56.1	0.0446
56.4	0.0456
56.7	0.0473
57.0	0.0495
57.3	0.0519
57.6	0.0539
57.9	0.0543
58.2	0.0546
58.5	0.0557
58.8	0.0564
59.1	0.0567
59.4	0.0575
59.7	0.0586
60.0	0.0598
60.3	0.0611
60.6	0.0617
60.9	0.0624
61.2	0.0635
61.5	0.0642
61.8	0.0658
62.1	0.0673
62.4	0.0687
62.7	0.0706
63.0	0.0726
63.3	0.0745
63.6	0.0762
63.9	0.0782
64.2	0.0801
64.5	0.0811
64.8	0.0813
65.1	0.0824
65.4	0.0841
65.7	0.0858
66.0	0.0875
66.3	0.0886
66.6	0.0903
66.9	0.0917
67.2	0.0922
67.5	0.0926
67.8	0.0928
68.1	0.0928
68.4	0.0932
68.7	0.0938
69.0	0.0937
69.3	0.0925
69.6	0.0918
69.9	0.0922
70.2	0.0928
70.5	0.0929
70.8	0.0923
71.1	0.0923
71.4	0.0926
71.7	0.0926
72.0	0.0926
72.3	0.0924
72.6	0.0925
72.9	0.0922
73.2	0.0920
73.5	0.0910
73.8	0.0902
74.1	0.0894
74.4	0.0887
74.7	0.0874
75.0	0.0868
75.3	0.0863
75.6	0.0866
75.9	0.0870
76.2	0.0876
76.5	0.0880
76.8	0.0884
77.1	0.0890
77.4	0.0891
77.7	0.0891
78.0	0.0887
78.3	0.0882
78.6	0.0879
78.9	0.0877
79.2	0.0866
79.5	0.0854
79.8	0.0849
80.1	0.0852
80.4	0.0852
80.7	0.0847
81.0	0.0849
81.3	0.0852
81.6	0.0850
81.9	0.0844
82.2	0.0842
82.5	0.0845
82.8	0.0843
83.1	0.0839
83.4	0.0836
83.7	0.0835
84.0	0.0835
84.3	0.0842
84.6	0.0843
84.9	0.0839
85.2	0.0829
85.5	0.0821
85.8	0.0822
86.1	0.0820
86.4	0.0814
86.7	0.0814
87.0	0.0817
87.3	0.0819
87.6	0.0821
87.9	0.0819
88.2	0.0821
88.5	0.0818
88.8	0.0813
89.1	0.0810
89.4	0.0804
89.7	0.0799
90.0	0.0791
90.3	0.0782
90.6	0.0775
90.9	0.0772
91.2	0.0777
91.5	0.0783
91.8	0.0788
92.1	0.0788
92.4	0.0778
92.7	0.0770
93.0	0.0767
93.3	0.0767
93.6	0.0771
93.9	0.0773
94.2	0.0775
94.5	0.0773
94.8	0.0767
95.1	0.0758
95.4	0.0746
95.7	0.0736
96.0	0.0733
96.3	0.0728
96.6	0.0724
96.9	0.0721
97.2	0.0716
97.5	0.0715
97.8	0.0711
98.1	0.0705
98.4	0.0702
98.7	0.0690
99.0	0.0679
99.3	0.0676
99.6	0.0675
99.9	0.0671
100.2	0.0669
100.5	0.0671
100.8	0.0673
101.1	0.0669
101.4	0.0660
101.7	0.0656
102.0	0.0648
102.3	0.0639
102.6	0.0631
102.9	0.0629
103.2	0.0626
103.5	0.0627
103.8	0.0631
104.1	0.0631
104.4	0.0627
104.7	0.0623
105.0	0.0618
105.3	0.0609
105.6	0.0595
105.9	0.0582
106.2	0.0573
106.5	0.0567
106.8	0.0557
107.1	0.0537
107.4	0.0514
107.7	0.0485
108.0	0.0454
108.3	0.0415
108.6	0.0362
108.9	0.0301
109.2	0.0228
109.5	0.0141
109.8	0.0047
110.1	-0.0060
110.4	-0.0172
110.7	-0.0288
111.0	-0.0407
111.3	-0.0532
111.6	-0.0657
111.9	-0.0776
112.2	-0.0882
112.5	-0.0977
112.8	-0.1055
113.1	-0.1116
113.4	-0.1160
113.7	-0.1188
114.0	-0.1210
114.3	-0.1216
114.6	-0.1207
114.9	-0.1189
115.2	-0.1166
115.5	-0.1134
115.8	-0.1080
116.1	-0.0985
116.4	-0.0839
116.7	-0.0659
117.0	-0.0474
117.3	-0.0321
117.6	-0.0257
117.9	-0.0314
118.2	-0.0522
118.5	-0.0899
118.8	-0.1429
119.1	-0.2086
119.4	-0.2840
119.7	-0.3655
120.0	-0.4485
120.3	-0.5308
120.6	-0.6104
120.9	-0.6858
121.2	-0.7575
121.5	-0.8242
121.8	-0.8859
122.1	-0.9437
122.4	-0.9994
122.7	-1.0526
123.0	-1.1037
123.3	-1.1532
123.6	-1.2010
123.9	-1.2470
124.2	-1.2921
124.5	-1.3353
124.8	-1.3737
125.1	-1.4043
125.4	-1.4228
125.7	-1.4238
126.0	-1.4024
126.3	-1.3593
126.6	-1.2986
126.9	-1.2272
127.2	-1.1520
127.5	-1.0788
127.8	-1.0117
128.1	-0.9540
128.4	-0.9078
128.7	-0.8702
129.0	-0.8403
129.3	-0.8178
129.6	-0.7998
129.9	-0.7848
130.2	-0.7716
130.5	-0.7577
130.8	-0.7428
131.1	-0.7269
131.4	-0.7102
131.7	-0.6932
132.0	-0.6749
132.3	-0.6551
132.6	-0.6336
132.9	-0.6101
133.2	-0.5840
133.5	-0.5542
133.8	-0.5191
134.1	-0.4784
134.4	-0.4318
134.7	-0.3785
135.0	-0.3147
135.3	-0.2242
135.6	-0.0699
135.9	0.1996
136.2	0.6292
136.5	1.2266
136.8	1.9466
137.1	2.7022
137.4	3.3920
137.7	3.9296
138.0	4.2656
138.3	4.3893
138.6	4.3196
138.9	4.0955
139.2	3.7634
139.5	3.3684
139.8	2.9485
140.1	2.5340
140.4	2.1457
140.7	1.7956
141.0	1.4899
141.3	1.2312
141.6	1.0173
141.9	0.8443
142.2	0.7073
142.5	0.6008
142.8	0.5178
143.1	0.4535
143.4	0.4045
143.7	0.3673
144.0	0.3395
144.3	0.3196
144.6	0.3063
144.9	0.2989
145.2	0.2967
145.5	0.3010
145.8	0.3126
146.1	0.3324
146.4	0.3649
146.7	0.4158
147.0	0.4921
147.3	0.6000
147.6	0.7446
147.9	0.9251
148.2	1.1343
148.5	1.3608
148.8	1.5878
149.1	1.7968
149.4	1.9695
149.7	2.0920
150.0	2.1575
150.3	2.1658
150.6	2.1218
150.9	2.0328
151.2	1.9089
151.5	1.7603
151.8	1.5982
152.1	1.4324
152.4	1.2697
152.7	1.1145
153.0	0.9697
153.3	0.8380
153.6	0.7200
153.9	0.6169
154.2	0.5277
154.5	0.4513
154.8	0.3875
155.1	0.3338
155.4	0.2884
155.7	0.2513
156.0	0.2207
156.3	0.1960
156.6	0.1773
156.9	0.1648
157.2	0.1590
157.5	0.1597
157.8	0.1675
158.1	0.1835
158.4	0.2069
158.7	0.2373
159.0	0.2735
159.3	0.3142
159.6	0.3579
159.9	0.4031
160.2	0.4470
160.5	0.4890
160.8	0.5270
161.1	0.5600
161.4	0.5868
161.7	0.6078
162.0	0.6229
162.3	0.6313
162.6	0.6329
162.9	0.6281
163.2	0.6183
163.5	0.6039
163.8	0.5845
164.1	0.5609
164.4	0.5339
164.7	0.5037
165.0	0.4703
165.3	0.4349
165.6	0.3980
165.9	0.3601
166.2	0.3211
166.5	0.2826
166.8	0.2447
167.1	0.2075
167.4	0.1720
167.7	0.1373
168.0	0.1034
168.3	0.0702
168.6	0.0376
168.9	0.0051
169.2	-0.0273
169.5	-0.0595
169.8	-0.0906
170.1	-0.1202
170.4	-0.1495
170.7	-0.1770
171.0	-0.2002
171.3	-0.2153
171.6	-0.2141
171.9	-0.1875
172.2	-0.1265
172.5	-0.0265
172.8	0.1106
173.1	0.2753
173.4	0.4503
173.7	0.6161
174.0	0.7548
174.3	0.8536
174.6	0.9082
174.9	0.9192
175.2	0.8930
175.5	0.8382
175.8	0.7659
176.1	0.6851
176.4	0.6022
176.7	0.5224
177.0	0.4500
177.3	0.3858
177.6	0.3309
177.9	0.2853
178.2	0.2483
178.5	0.2203
178.8	0.2004
179.1	0.1869
179.4	0.1790
179.7	0.1747
180.0	0.1719
180.3	0.1706
180.6	0.1705
180.9	0.1710
181.2	0.1716
181.5	0.1727
181.8	0.1738
182.1	0.1743
182.4	0.1740
182.7	0.1733
183.0	0.1728
183.3	0.1726
183.6	0.1732
183.9	0.1755
184.2	0.1800
184.5	0.1863
184.8	0.1954
185.1	0.2094
185.4	0.2308
185.7	0.2648
186.0	0.3168
186.3	0.3947
186.6	0.5068
186.9	0.6590
187.2	0.8548
187.5	1.0916
187.8	1.3624
188.1	1.6542
188.4	1.9486
188.7	2.2269
189.0	2.4727
189.3	2.6720
189.6	2.8176
189.9	2.9083
190.2	2.9484
190.5	2.9469
190.8	2.9134
191.1	2.8591
191.4	2.7963
191.7	2.7332
192.0	2.6787
192.3	2.6394
192.6	2.6180
192.9	2.6162
193.2	2.6319
193.5	2.6593
193.8	2.6878
194.1	2.7046
194.4	2.6996
194.7	2.6658
195.0	2.6019
195.3	2.5105
195.6	2.4002
195.9	2.2792
196.2	2.1582
196.5	2.0460
196.8	1.9503
197.1	1.8786
197.4	1.8367
197.7	1.8284
198.0	1.8549
198.3	1.9167
198.6	2.0129
198.9	2.1402
199.2	2.2937
199.5	2.4661
199.8	2.6487
200.1	2.8321
200.4	3.0061
200.7	3.1631
201.0	3.2961
201.3	3.3985
201.6	3.4670
201.9	3.5006
202.2	3.5003
202.5	3.4678
202.8	3.4057
203.1	3.3186
203.4	3.2108
203.7	3.0868
204.0	2.9493
204.3	2.8002
204.6	2.6428
204.9	2.4802
205.2	2.3149
205.5	2.1475
205.8	1.9800
206.1	1.8144
206.4	1.6531
206.7	1.4981
207.0	1.3509
207.3	1.2138
207.6	1.0879
207.9	0.9736
208.2	0.8715
208.5	0.7806
208.8	0.7004
209.1	0.6306
209.4	0.5711
209.7	0.5198
210.0	0.4759
210.3	0.4384
210.6	0.4069
210.9	0.3806
211.2	0.3581
211.5	0.3390
211.8	0.3226
212.1	0.3088
212.4	0.2963
212.7	0.2842
213.0	0.2735
213.3	0.2642
213.6	0.2559
213.9	0.2477
214.2	0.2394
214.5	0.2315
214.8	0.2241
215.1	0.2168
215.4	0.2099
215.7	0.2033
216.0	0.1967
216.3	0.1909
216.6	0.1862
216.9	0.1823
217.2	0.1793
217.5	0.1780
217.8	0.1792
218.1	0.1838
218.4	0.1916
218.7	0.2050
219.0	0.2240
219.3	0.2500
219.6	0.2836
219.9	0.3247
220.2	0.3741
220.5	0.4318
220.8	0.4962
221.1	0.5667
221.4	0.6422
221.7	0.7194
222.0	0.7963
222.3	0.8712
222.6	0.9417
222.9	1.0041
223.2	1.0562
223.5	1.0976
223.8	1.1273
224.1	1.1452
224.4	1.1508
224.7	1.1443
225.0	1.1260
225.3	1.0976
225.6	1.0610
225.9	1.0173
226.2	0.9675
226.5	0.9130
226.8	0.8555
227.1	0.7956
227.4	0.7346
227.7	0.6747
228.0	0.6170
228.3	0.5624
228.6	0.5117
228.9	0.4649
229.2	0.4214
229.5	0.3817
229.8	0.3454
230.1	0.3138
230.4	0.2870
230.7	0.2645
231.0	0.2468
231.3	0.2340
231.6	0.2256
231.9	0.2221
232.2	0.2234
232.5	0.2291
232.8	0.2390
233.1	0.2543
233.4	0.2756
233.7	0.3016
234.0	0.3310
234.3	0.3642
234.6	0.3998
234.9	0.4365
235.2	0.4726
235.5	0.5073
235.8	0.5395
236.1	0.5684
236.4	0.5934
236.7	0.6133
237.0	0.6273
237.3	0.6352
237.6	0.6373
237.9	0.6336
238.2	0.6239
238.5	0.6092
238.8	0.5915
239.1	0.5717
239.4	0.5500
239.7	0.5270
240.0	0.5038
240.3	0.4808
240.6	0.4579
240.9	0.4357
241.2	0.4152
241.5	0.3970
241.8	0.3808
242.1	0.3664
242.4	0.3538
242.7	0.3434
243.0	0.3333
243.3	0.3238
243.6	0.3149
243.9	0.3077
244.2	0.3015
244.5	0.2967
244.8	0.2948
245.1	0.2948
245.4	0.2973
245.7	0.3025
246.0	0.3112
246.3	0.3229
246.6	0.3382
246.9	0.3559
247.2	0.3755
247.5	0.3960
247.8	0.4167
248.1	0.4380
248.4	0.4580
248.7	0.4761
249.0	0.4908
249.3	0.5025
249.6	0.5108
249.9	0.5148
250.2	0.5146
250.5	0.5103
250.8	0.5024
251.1	0.4907
251.4	0.4751
251.7	0.4560
252.0	0.4343
252.3	0.4099
252.6	0.3837
252.9	0.3555
253.2	0.3262
253.5	0.2966
253.8	0.2676
254.1	0.2394
254.4	0.2118
254.7	0.1859
255.0	0.1614
255.3	0.1382
255.6	0.1162
255.9	0.0960
256.2	0.0774
256.5	0.0610
256.8	0.0468
257.1	0.0344
257.4	0.0236
257.7	0.0149
258.0	0.0083
258.3	0.0036
258.6	0.0007
258.9	-0.0007
259.2	-0.0009
259.5	-0.0003
259.8	0.0014
260.1	0.0045
260.4	0.0081
260.7	0.0125
261.0	0.0169
261.3	0.0215
261.6	0.0265
261.9	0.0313
262.2	0.0358
262.5	0.0403
262.8	0.0447
263.1	0.0485
263.4	0.0528
263.7	0.0569
264.0	0.0609
264.3	0.0654
264.6	0.0700
264.9	0.0752
265.2	0.0809
265.5	0.0878
265.8	0.0959
266.1	0.1055
266.4	0.1179
266.7	0.1330
267.0	0.1506
267.3	0.1714
267.6	0.1973
267.9	0.2287
268.2	0.2652
268.5	0.3058
268.8	0.3490
269.1	0.3949
269.4	0.4438
269.7	0.4938
270.0	0.5433
270.3	0.5909
270.6	0.6353
270.9	0.6754
271.2	0.7107
271.5	0.7397
271.8	0.7601
272.1	0.7722
272.4	0.7755
272.7	0.7706
273.0	0.7572
273.3	0.7360
273.6	0.7080
273.9	0.6745
274.2	0.6364
274.5	0.5953
274.8	0.5510
275.1	0.5055
275.4	0.4596
275.7	0.4138
276.0	0.3692
276.3	0.3266
276.6	0.2863
276.9	0.2491
277.2	0.2150
277.5	0.1850
277.8	0.1590
278.1	0.1359
278.4	0.1164
278.7	0.1005
279.0	0.0879
279.3	0.0782
279.6	0.0702
279.9	0.0639
280.2	0.0589
280.5	0.0560
280.8	0.0537
281.1	0.0521
281.4	0.0506
281.7	0.0497
282.0	0.0490
282.3	0.0490
282.6	0.0488
282.9	0.0489
283.2	0.0489
283.5	0.0473
283.8	0.0465
284.1	0.0460
284.4	0.0456
284.7	0.0454
285.0	0.0458
285.3	0.0468
285.6	0.0474
285.9	0.0474
286.2	0.0471
286.5	0.0475
286.8	0.0491
287.1	0.0509
287.4	0.0528
287.7	0.0552
288.0	0.0576
288.3	0.0590
288.6	0.0608
288.9	0.0629
289.2	0.0654
289.5	0.0686
289.8	0.0719
290.1	0.0754
290.4	0.0786
290.7	0.0822
291.0	0.0862
291.3	0.0899
291.6	0.0925
291.9	0.0947
292.2	0.0966
292.5	0.0986
292.8	0.1002
293.1	0.1016
293.4	0.1032
293.7	0.1046
294.0	0.1051
294.3	0.1062
294.6	0.1073
294.9	0.1075
295.2	0.1080
295.5	0.1078
295.8	0.1068
296.1	0.1059
296.4	0.1063
296.7	0.1068
297.0	0.1072
297.3	0.1076
297.6	0.1089
297.9	0.1103
298.2	0.1114
298.5	0.1131
298.8	0.1148
299.1	0.1167
299.4	0.1192
299.7	0.1214
300.0	0.1237
300.3	0.1252
300.6	0.1264
300.9	0.1276
301.2	0.1290
301.5	0.1298
301.8	0.1301
302.1	0.1309
302.4	0.1311
302.7	0.1310
303.0	0.1316
303.3	0.1312
303.6	0.1302
303.9	0.1294
304.2	0.1282
304.5	0.1275
304.8	0.1278
305.1	0.1301
305.4	0.1344
305.7	0.1412
306.0	0.1520
306.3	0.1674
306.6	0.1884
306.9	0.2173
307.2	0.2557
307.5	0.3040
307.8	0.3642
308.1	0.4391
308.4	0.5295
308.7	0.6377
309.0	0.7650
309.3	0.9100
309.6	1.0722
309.9	1.2499
310.2	1.4402
310.5	1.6412
310.8	1.8491
311.1	2.0590
311.4	2.2662
311.7	2.4647
312.0	2.6497
312.3	2.8163
312.6	2.9598
312.9	3.0764
313.2	3.1629
313.5	3.2173
313.8	3.2383
314.1	3.2271
314.4	3.1852
314.7	3.1138
315.0	3.0164
315.3	2.8963
315.6	2.7561
315.9	2.6007
316.2	2.4345
316.5	2.2606
316.8	2.0834
317.1	1.9052
317.4	1.7290
317.7	1.5581
318.0	1.3940
318.3	1.2380
318.6	1.0915
318.9	0.9551
319.2	0.8293
319.5	0.7143
319.8	0.6092
320.1	0.5133
320.4	0.4267
320.7	0.3484
321.0	0.2768
321.3	0.2119
321.6	0.1538
321.9	0.1030
322.2	0.0574
322.5	0.0167
322.8	-0.0192
323.1	-0.0498
323.4	-0.0769
323.7	-0.1000
324.0	-0.1186
324.3	-0.1322
324.6	-0.1421
324.9	-0.1488
325.2	-0.1525
325.5	-0.1529
325.8	-0.1503
326.1	-0.1456
326.4	-0.1386
326.7	-0.1302
327.0	-0.1203
327.3	-0.1097
327.6	-0.0991
327.9	-0.0880
328.2	-0.0769
328.5	-0.0655
328.8	-0.0539
329.1	-0.0432
329.4	-0.0332
329.7	-0.0242
330.0	-0.0150
330.3	-0.0057
330.6	0.0033
330.9	0.0122
331.2	0.0208
331.5	0.0291
331.8	0.0378
332.1	0.0462
332.4	0.0546
332.7	0.0636
333.0	0.0729
333.3	0.0826
333.6	0.0934
333.9	0.1049
334.2	0.1173
334.5	0.1303
334.8	0.1435
335.1	0.1582
335.4	0.1743
335.7	0.1919
336.0	0.2110
336.3	0.2318
336.6	0.2536
336.9	0.2770
337.2	0.3017
337.5	0.3287
337.8	0.3569
338.1	0.3859
338.4	0.4166
338.7	0.4473
339.0	0.4776
339.3	0.5073
339.6	0.5358
339.9	0.5620
340.2	0.5850
340.5	0.6036
340.8	0.6182
341.1	0.6278
341.4	0.6327
341.7	0.6334
342.0	0.6294
342.3	0.6210
342.6	0.6086
342.9	0.5929
343.2	0.5748
343.5	0.5552
343.8	0.5349
344.1	0.5157
344.4	0.4969
344.7	0.4786
345.0	0.4620
345.3	0.4478
345.6	0.4358
345.9	0.4259
346.2	0.4178
346.5	0.4115
346.8	0.4070
347.1	0.4053
347.4	0.4050
347.7	0.4064
348.0	0.4083
348.3	0.4101
348.6	0.4119
348.9	0.4140
349.2	0.4155
349.5	0.4159
349.8	0.4151
350.1	0.4128
350.4	0.4085
350.7	0.4023
351.0	0.3946
351.3	0.3857
351.6	0.3766
351.9	0.3681
352.2	0.3616
352.5	0.3572
352.8	0.3553
353.1	0.3572
353.4	0.3636
353.7	0.3751
354.0	0.3913
354.3	0.4134
354.6	0.4426
354.9	0.4790
355.2	0.5219
355.5	0.5713
355.8	0.6265
356.1	0.6858
356.4	0.7478
356.7	0.8116
357.0	0.8755
357.3	0.9384
357.6	0.9988
357.9	1.0540
358.2	1.1031
358.5	1.1446
358.8	1.1761
359.1	1.1979
359.4	1.2097
359.7	1.2116
360.0	1.2027
360.3	1.1833
360.6	1.1545
360.9	1.1181
361.2	1.0742
361.5	1.0237
361.8	0.9686
362.1	0.9103
362.4	0.8499
362.7	0.7886
363.0	0.7282
363.3	0.6695
363.6	0.6136
363.9	0.5604
364.2	0.5101
364.5	0.4624
364.8	0.4177
365.1	0.3773
365.4	0.3412
365.7	0.3086
366.0	0.2794
366.3	0.2541
366.6	0.2326
366.9	0.2136
367.2	0.1961
367.5	0.1809
367.8	0.1678
368.1	0.1566
368.4	0.1478
368.7	0.1404
369.0	0.1346
369.3	0.1304
369.6	0.1274
369.9	0.1260
370.2	0.1258
370.5	0.1273
370.8	0.1308
371.1	0.1361
371.4	0.1437
371.7	0.1541
372.0	0.1685
372.3	0.1872
372.6	0.2108
372.9	0.2407
373.2	0.2777
373.5	0.3236
373.8	0.3805
374.1	0.4517
374.4	0.5399
374.7	0.6472
375.0	0.7751
375.3	0.9259
375.6	1.1009
375.9	1.3013
376.2	1.5276
376.5	1.7799
376.8	2.0588
377.1	2.3618
377.4	2.6845
377.7	3.0237
378.0	3.3745
378.3	3.7294
378.6	4.0828
378.9	4.4273
379.2	4.7554
379.5	5.0595
379.8	5.3332
380.1	5.5697
380.4	5.7630
380.7	5.9087
381.0	6.0034
381.3	6.0453
381.6	6.0350
381.9	5.9728
382.2	5.8613
382.5	5.7050
382.8	5.5094
383.1	5.2787
383.4	5.0180
383.7	4.7339
384.0	4.4336
384.3	4.1233
384.6	3.8074
384.9	3.4911
385.2	3.1794
385.5	2.8772
385.8	2.5874
386.1	2.3131
386.4	2.0564
386.7	1.8183
387.0	1.5990
387.3	1.3993
387.6	1.2179
387.9	1.0551
388.2	0.9107
388.5	0.7840
388.8	0.6744
389.1	0.5803
389.4	0.4991
389.7	0.4302
390.0	0.3720
390.3	0.3235
390.6	0.2835
390.9	0.2507
391.2	0.2248
391.5	0.2052
391.8	0.1906
392.1	0.1802
392.4	0.1746
392.7	0.1732
393.0	0.1762
393.3	0.1826
393.6	0.1925
393.9	0.2056
394.2	0.2222
394.5	0.2437
394.8	0.2714
395.1	0.3049
395.4	0.3434
395.7	0.3874
396.0	0.4380
396.3	0.4956
396.6	0.5600
396.9	0.6309
397.2	0.7087
397.5	0.7930
397.8	0.8825
398.1	0.9762
398.4	1.0722
398.7	1.1700
399.0	1.2674
399.3	1.3627
399.6	1.4544
399.9	1.5398
400.2	1.6174
400.5	1.6866
400.8	1.7453
401.1	1.7917
401.4	1.8252
401.7	1.8457
402.0	1.8528
402.3	1.8463
402.6	1.8264
402.9	1.7942
403.2	1.7497
403.5	1.6944
403.8	1.6298
404.1	1.5575
404.4	1.4795
404.7	1.3970
405.0	1.3108
405.3	1.2226
405.6	1.1346
405.9	1.0481
406.2	0.9634
406.5	0.8815
406.8	0.8024
407.1	0.7281
407.4	0.6598
407.7	0.5968
408.0	0.5389
408.3	0.4864
408.6	0.4388
408.9	0.3959
409.2	0.3573
409.5	0.3224
409.8	0.2911
410.1	0.2633
410.4	0.2389
410.7	0.2180
411.0	0.2004
411.3	0.1858
411.6	0.1731
411.9	0.1612
412.2	0.1504
412.5	0.1414
412.8	0.1339
413.1	0.1279
413.4	0.1231
413.7	0.1185
414.0	0.1154
414.3	0.1129
414.6	0.1109
414.9	0.1091
415.2	0.1080
415.5	0.1061
415.8	0.1041
416.1	0.1026
416.4	0.1015
416.7	0.1016
417.0	0.1024
417.3	0.1043
417.6	0.1068
417.9	0.1098
418.2	0.1137
418.5	0.1185
418.8	0.1244
419.1	0.1312
419.4	0.1387
419.7	0.1472
420.0	0.1570
420.3	0.1672
420.6	0.1786
420.9	0.1914
421.2	0.2060
421.5	0.2225
421.8	0.2399
422.1	0.2569
422.4	0.2754
422.7	0.2953
423.0	0.3159
423.3	0.3372
423.6	0.3592
423.9	0.3802
424.2	0.3993
424.5	0.4164
424.8	0.4314
425.1	0.4447
425.4	0.4566
425.7	0.4664
426.0	0.4734
426.3	0.4779
426.6	0.4805
426.9	0.4809
427.2	0.4793
427.5	0.4757
427.8	0.4694
428.1	0.4607
428.4	0.4498
428.7	0.4369
429.0	0.4216
429.3	0.4051
429.6	0.3875
429.9	0.3692
430.2	0.3505
430.5	0.3328
430.8	0.3156
431.1	0.2985
431.4	0.2815
431.7	0.2644
432.0	0.2480
432.3	0.2320
432.6	0.2171
432.9	0.2036
433.2	0.1912
433.5	0.1798
433.8	0.1694
434.1	0.1603
434.4	0.1519
434.7	0.1441
435.0	0.1374
435.3	0.1310
435.6	0.1254
435.9	0.1203
436.2	0.1160
436.5	0.1130
436.8	0.1104
437.1	0.1085
437.4	0.1067
437.7	0.1050
438.0	0.1035
438.3	0.1027
438.6	0.1025
438.9	0.1016
439.2	0.1005
439.5	0.0997
439.8	0.0990
440.1	0.0983
440.4	0.0976
440.7	0.0971
441.0	0.0979
441.3	0.0992
441.6	0.1006
441.9	0.1013
442.2	0.1010
442.5	0.1005
442.8	0.1001
443.1	0.0993
443.4	0.0988
443.7	0.0982
444.0	0.0977
444.3	0.0975
444.6	0.0981
444.9	0.0990
445.2	0.0997
445.5	0.0993
445.8	0.0980
446.1	0.0964
446.4	0.0944
446.7	0.0932
447.0	0.0926
447.3	0.0916
447.6	0.0906
447.9	0.0908
448.2	0.0912
448.5	0.0910
448.8	0.0903
449.1	0.0896
449.4	0.0888
449.7	0.0879
450.0	0.0869
450.3	0.0857
450.6	0.0843
450.9	0.0834
451.2	0.0823
451.5	0.0810
451.8	0.0795
452.1	0.0781
452.4	0.0767
452.7	0.0754
453.0	0.0747
453.3	0.0740
453.6	0.0731
453.9	0.0724
454.2	0.0718
454.5	0.0707
454.8	0.0701
455.1	0.0689
455.4	0.0677
455.7	0.0674
456.0	0.0676
456.3	0.0674
456.6	0.0667
456.9	0.0661
457.2	0.0655
457.5	0.0647
457.8	0.0634
458.1	0.0624
458.4	0.0625
458.7	0.0631
459.0	0.0641
459.3	0.0650
459.6	0.0660
459.9	0.0670
460.2	0.0686
460.5	0.0694
460.8	0.0703
461.1	0.0710
461.4	0.0711
461.7	0.0707
462.0	0.0704
462.3	0.0703
462.6	0.0709
462.9	0.0715
463.2	0.0717
463.5	0.0715
463.8	0.0711
464.1	0.0710
464.4	0.0709
464.7	0.0706
465.0	0.0703
465.3	0.0711
465.6	0.0722
465.9	0.0728
466.2	0.0738
466.5	0.0750
466.8	0.0755
467.1	0.0756
467.4	0.0765
467.7	0.0771
468.0	0.0775
468.3	0.0784
468.6	0.0798
468.9	0.0818
469.2	0.0839
469.5	0.0850
469.8	0.0854
470.1	0.0866
470.4	0.0884
470.7	0.0905
471.0	0.0930
471.3	0.0949
471.6	0.0968
471.9	0.0990
472.2	0.1012
472.5	0.1036
472.8	0.1062
473.1	0.1085
473.4	0.1112
473.7	0.1140
474.0	0.1164
474.3	0.1188
474.6	0.1223
474.9	0.1263
475.2	0.1296
475.5	0.1325
475.8	0.1353
476.1	0.1373
476.4	0.1390
476.7	0.1407
477.0	0.1422
477.3	0.1432
477.6	0.1443
477.9	0.1449
478.2	0.1456
478.5	0.1460
478.8	0.1469
479.1	0.1478
479.4	0.1480
479.7	0.1469
480.0	0.1445
480.3	0.1422
480.6	0.1406
480.9	0.1389
481.2	0.1367
481.5	0.1345
481.8	0.1322
482.1	0.1299
482.4	0.1276
482.7	0.1253
483.0	0.1227
483.3	0.1199
483.6	0.1178
483.9	0.1160
484.2	0.1137
484.5	0.1108
484.8	0.1082
485.1	0.1056
485.4	0.1029
485.7	0.1008
486.0	0.0996
486.3	0.0988
486.6	0.0983
486.9	0.0977
487.2	0.0972
487.5	0.0962
487.8	0.0956
488.1	0.0951
488.4	0.0947
488.7	0.0941
489.0	0.0942
489.3	0.0937
489.6	0.0930
489.9	0.0929
490.2	0.0930
490.5	0.0928
490.8	0.0925
491.1	0.0918
491.4	0.0912
491.7	0.0910
492.0	0.0909
492.3	0.0902
492.6	0.0900
492.9	0.0905
493.2	0.0913
493.5	0.0918
493.8	0.0917
494.1	0.0914
494.4	0.0914
494.7	0.0910
495.0	0.0903
495.3	0.0894
495.6	0.0890
495.9	0.0892
496.2	0.0906
496.5	0.0921
496.8	0.0932
497.1	0.0943
497.4	0.0966
497.7	0.0984
498.0	0.0993
498.3	0.0996
498.6	0.1001
498.9	0.1019
499.2	0.1041
499.5	0.1061
499.8	0.1084
500.1	0.1104
500.4	0.1122
500.7	0.1138
501.0	0.1159
501.3	0.1182
501.6	0.1208
501.9	0.1241
502.2	0.1277
502.5	0.1322
502.8	0.1363
503.1	0.1400
503.4	0.1432
503.7	0.1469
504.0	0.1503
504.3	0.1537
504.6	0.1574
504.9	0.1611
505.2	0.1645
505.5	0.1675
505.8	0.1705
506.1	0.1737
506.4	0.1766
506.7	0.1797
507.0	0.1823
507.3	0.1840
507.6	0.1855
507.9	0.1868
508.2	0.1882
508.5	0.1901
508.8	0.1913
509.1	0.1910
509.4	0.1894
509.7	0.1877
510.0	0.1858
510.3	0.1845
510.6	0.1836
510.9	0.1814
511.2	0.1783
511.5	0.1751
511.8	0.1719
512.1	0.1687
512.4	0.1658
512.7	0.1624
513.0	0.1593
513.3	0.1554
513.6	0.1514
513.9	0.1483
514.2	0.1447
514.5	0.1408
514.8	0.1365
515.1	0.1318
515.4	0.1273
515.7	0.1234
516.0	0.1200
516.3	0.1165
516.6	0.1133
516.9	0.1105
517.2	0.1073
517.5	0.1041
517.8	0.1015
518.1	0.0990
518.4	0.0972
518.7	0.0957
519.0	0.0936
519.3	0.0916
519.6	0.0898
519.9	0.0878
520.2	0.0861
520.5	0.0854
520.8	0.0840
521.1	0.0822
521.4	0.0812
521.7	0.0803
522.0	0.0794
522.3	0.0788
522.6	0.0785
522.9	0.0779
523.2	0.0765
523.5	0.0756
523.8	0.0750
524.1	0.0747
524.4	0.0739
524.7	0.0724
525.0	0.0710
525.3	0.0702
525.6	0.0693
525.9	0.0688
526.2	0.0688
526.5	0.0688
526.8	0.0692
527.1	0.0707
527.4	0.0722
527.7	0.0731
528.0	0.0736
528.3	0.0736
528.6	0.0732
528.9	0.0730
529.2	0.0732
529.5	0.0732
529.8	0.0732
530.1	0.0734
530.4	0.0736
530.7	0.0732
531.0	0.0733
531.3	0.0735
531.6	0.0731
531.9	0.0730
532.2	0.0726
532.5	0.0721
532.8	0.0714
533.1	0.0709
533.4	0.0704
533.7	0.0695
534.0	0.0678
534.3	0.0666
534.6	0.0656
534.9	0.0653
535.2	0.0645
535.5	0.0633
535.8	0.0623
536.1	0.0615
536.4	0.0607
536.7	0.0592
537.0	0.0570
537.3	0.0549
537.6	0.0518
537.9	0.0486
538.2	0.0460
538.5	0.0431
538.8	0.0395
539.1	0.0355
539.4	0.0310
539.7	0.0266
540.0	0.0231
540.3	0.0192
540.6	0.0153
540.9	0.0114
541.2	0.0073
541.5	0.0029
541.8	-0.0028
542.1	-0.0083
542.4	-0.0132
542.7	-0.0187
543.0	-0.0248
543.3	-0.0317
543.6	-0.0377
543.9	-0.0435
544.2	-0.0485
544.5	-0.0526
544.8	-0.0570
545.1	-0.0613
545.4	-0.0659
545.7	-0.0704
546.0	-0.0737
546.3	-0.0762
546.6	-0.0784
546.9	-0.0803
547.2	-0.0815
547.5	-0.0827
547.8	-0.0842
548.1	-0.0848
548.4	-0.0839
548.7	-0.0827
549.0	-0.0808
549.3	-0.0785
549.6	-0.0758
549.9	-0.0714
550.2	-0.0665
550.5	-0.0622
550.8	-0.0579
551.1	-0.0536
551.4	-0.0490
551.7	-0.0437
552.0	-0.0382
552.3	-0.0323
552.6	-0.0266
552.9	-0.0206
553.2	-0.0148
553.5	-0.0089
553.8	-0.0028
554.1	0.0025
554.4	0.0070
554.7	0.0112
555.0	0.0154
555.3	0.0198
555.6	0.0249
555.9	0.0305
556.2	0.0364
556.5	0.0421
556.8	0.0472
557.1	0.0517
557.4	0.0551
557.7	0.0577
558.0	0.0601
558.3	0.0628
558.6	0.0651
558.9	0.0672
559.2	0.0691
559.5	0.0706
559.8	0.0723
560.1	0.0736
560.4	0.0751
560.7	0.0764
561.0	0.0775
561.3	0.0784
561.6	0.0782
561.9	0.0776
562.2	0.0774
562.5	0.0777
562.8	0.0775
563.1	0.0779
563.4	0.0786
563.7	0.0797
564.0	0.0810
564.3	0.0819
564.6	0.0828
564.9	0.0820
565.2	0.0804
565.5	0.0785
565.8	0.0767
566.1	0.0745
566.4	0.0730
566.7	0.0724
567.0	0.0717
567.3	0.0713
567.6	0.0705
567.9	0.0694
568.2	0.0684
568.5	0.0673
568.8	0.0665
569.1	0.0661
569.4	0.0655
569.7	0.0641
570.0	0.0627
570.3	0.0630
570.6	0.0637
570.9	0.0641
571.2	0.0640
571.5	0.0641
571.8	0.0652
572.1	0.0665
572.4	0.0675
572.7	0.0688
573.0	0.0703
573.3	0.0713
573.6	0.0723
573.9	0.0733
574.2	0.0746
574.5	0.0763
574.8	0.0782
575.1	0.0809
575.4	0.0837
575.7	0.0867
576.0	0.0897
576.3	0.0928
576.6	0.0959
576.9	0.0989
577.2	0.1020
577.5	0.1061
577.8	0.1104
578.1	0.1146
578.4	0.1180
578.7	0.1206
579.0	0.1233
579.3	0.1265
579.6	0.1293
579.9	0.1311
580.2	0.1328
580.5	0.1339
580.8	0.1350
581.1	0.1356
581.4	0.1352
581.7	0.1350
582.0	0.1355
582.3	0.1361
582.6	0.1366
582.9	0.1368
583.2	0.1366
583.5	0.1359
583.8	0.1351
584.1	0.1338
584.4	0.1318
584.7	0.1297
585.0	0.1274
585.3	0.1249
585.6	0.1229
585.9	0.1207
586.2	0.1187
586.5	0.1176
586.8	0.1163
587.1	0.1139
587.4	0.1115
587.7	0.1093
588.0	0.1072
588.3	0.1055
588.6	0.1045
588.9	0.1034
589.2	0.1023
589.5	0.1006
589.8	0.0982
590.1	0.0963
590.4	0.0950
590.7	0.0940
591.0	0.0929
591.3	0.0917
591.6	0.0907
591.9	0.0895
592.2	0.0890
592.5	0.0885
592.8	0.0877
593.1	0.0869
593.4	0.0863
593.7	0.0862
594.0	0.0862
594.3	0.0863
594.6	0.0860
594.9	0.0860
595.2	0.0863
595.5	0.0863
595.8	0.0866
596.1	0.0868
596.4	0.0868
596.7	0.0865
597.0	0.0865
597.3	0.0868
597.6	0.0869
597.9	0.0867
598.2	0.0867
598.5	0.0862
598.8	0.0861
[truncated: 2,404 more rows]
