# Supplementary material for: Functional study of Bergeyella cardium KP-43 subfamily peptidases as putative T9SS cargo
Source: Commun Biol. 2025 Apr 9;8:586. doi: 10.1038/s42003-025-07996-y (PMC11982257; doi:10.1038/s42003-025-07996-y)
Supplement: Supplementary file 12 — Supplementary Data 10 [file 42003_2025_7996_MOESM12_ESM.txt]

20241021-litian-20241017-01-01
C:\LabSolutions\Data\PPSQ30\20241021-litian-20241017-01-01\20241021-litian-20241017-01-01_D08.lcd
[Time(sec)]	[Intensity(mv)]
0.0	-0.0099
0.3	-0.0099
0.6	-0.0110
0.9	-0.0069
1.2	0.0002
1.5	0.0006
1.8	0.0012
2.1	0.0016
2.4	0.0022
2.7	0.0019
3.0	0.0013
3.3	0.0017
3.6	0.0018
3.9	0.0020
4.2	0.0026
4.5	0.0029
4.8	0.0028
5.1	0.0021
5.4	0.0015
5.7	0.0011
6.0	0.0011
6.3	0.0014
6.6	0.0024
6.9	0.0030
7.2	0.0029
7.5	0.0032
7.8	0.0035
8.1	0.0043
8.4	0.0052
8.7	0.0053
9.0	0.0056
9.3	0.0057
9.6	0.0046
9.9	0.0038
10.2	0.0036
10.5	0.0034
10.8	0.0028
11.1	0.0018
11.4	0.0012
11.7	0.0008
12.0	0.0009
12.3	0.0017
12.6	0.0027
12.9	0.0036
13.2	0.0046
13.5	0.0062
13.8	0.0078
14.1	0.0087
14.4	0.0091
14.7	0.0096
15.0	0.0097
15.3	0.0093
15.6	0.0094
15.9	0.0089
16.2	0.0082
16.5	0.0070
16.8	0.0062
17.1	0.0063
17.4	0.0067
17.7	0.0073
18.0	0.0075
18.3	0.0075
18.6	0.0078
18.9	0.0080
19.2	0.0088
19.5	0.0101
19.8	0.0106
20.1	0.0111
20.4	0.0116
20.7	0.0120
21.0	0.0119
21.3	0.0123
21.6	0.0119
21.9	0.0109
22.2	0.0098
22.5	0.0101
22.8	0.0104
23.1	0.0102
23.4	0.0096
23.7	0.0098
24.0	0.0101
24.3	0.0096
24.6	0.0094
24.9	0.0100
25.2	0.0110
25.5	0.0118
25.8	0.0123
26.1	0.0125
26.4	0.0129
26.7	0.0132
27.0	0.0134
27.3	0.0133
27.6	0.0130
27.9	0.0118
28.2	0.0106
28.5	0.0106
28.8	0.0115
29.1	0.0125
29.4	0.0133
29.7	0.0140
30.0	0.0147
30.3	0.0156
30.6	0.0158
30.9	0.0161
31.2	0.0165
31.5	0.0164
31.8	0.0162
32.1	0.0159
32.4	0.0157
32.7	0.0157
33.0	0.0152
33.3	0.0146
33.6	0.0134
33.9	0.0125
34.2	0.0128
34.5	0.0131
34.8	0.0133
35.1	0.0135
35.4	0.0136
35.7	0.0136
36.0	0.0131
36.3	0.0130
36.6	0.0130
36.9	0.0132
37.2	0.0135
37.5	0.0132
37.8	0.0136
38.1	0.0147
38.4	0.0155
38.7	0.0155
39.0	0.0147
39.3	0.0140
39.6	0.0144
39.9	0.0148
40.2	0.0142
40.5	0.0138
40.8	0.0136
41.1	0.0132
41.4	0.0130
41.7	0.0136
42.0	0.0141
42.3	0.0148
42.6	0.0154
42.9	0.0160
43.2	0.0165
43.5	0.0172
43.8	0.0176
44.1	0.0177
44.4	0.0182
44.7	0.0178
45.0	0.0170
45.3	0.0160
45.6	0.0152
45.9	0.0150
46.2	0.0151
46.5	0.0151
46.8	0.0151
47.1	0.0154
47.4	0.0161
47.7	0.0166
48.0	0.0177
48.3	0.0189
48.6	0.0194
48.9	0.0195
49.2	0.0202
49.5	0.0214
49.8	0.0223
50.1	0.0226
50.4	0.0231
50.7	0.0248
51.0	0.0261
51.3	0.0274
51.6	0.0288
51.9	0.0297
52.2	0.0311
52.5	0.0329
52.8	0.0346
53.1	0.0361
53.4	0.0375
53.7	0.0389
54.0	0.0399
54.3	0.0412
54.6	0.0427
54.9	0.0437
55.2	0.0433
55.5	0.0429
55.8	0.0426
56.1	0.0423
56.4	0.0429
56.7	0.0441
57.0	0.0456
57.3	0.0475
57.6	0.0497
57.9	0.0513
58.2	0.0526
58.5	0.0545
58.8	0.0570
59.1	0.0591
59.4	0.0602
59.7	0.0610
60.0	0.0621
60.3	0.0632
60.6	0.0637
60.9	0.0642
61.2	0.0644
61.5	0.0650
61.8	0.0663
62.1	0.0677
62.4	0.0687
62.7	0.0701
63.0	0.0717
63.3	0.0738
63.6	0.0755
63.9	0.0764
64.2	0.0771
64.5	0.0785
64.8	0.0799
65.1	0.0813
65.4	0.0835
65.7	0.0854
66.0	0.0869
66.3	0.0878
66.6	0.0884
66.9	0.0896
67.2	0.0904
67.5	0.0905
67.8	0.0904
68.1	0.0904
68.4	0.0913
68.7	0.0922
69.0	0.0925
69.3	0.0922
69.6	0.0921
69.9	0.0917
70.2	0.0907
70.5	0.0906
70.8	0.0910
71.1	0.0907
71.4	0.0896
71.7	0.0882
72.0	0.0868
72.3	0.0860
72.6	0.0861
72.9	0.0863
73.2	0.0863
73.5	0.0859
73.8	0.0859
74.1	0.0867
74.4	0.0877
74.7	0.0882
75.0	0.0883
75.3	0.0879
75.6	0.0870
75.9	0.0864
76.2	0.0865
76.5	0.0860
76.8	0.0850
77.1	0.0848
77.4	0.0847
77.7	0.0838
78.0	0.0834
78.3	0.0837
78.6	0.0826
78.9	0.0815
79.2	0.0809
79.5	0.0806
79.8	0.0804
80.1	0.0804
80.4	0.0804
80.7	0.0799
81.0	0.0793
81.3	0.0791
81.6	0.0789
81.9	0.0791
82.2	0.0797
82.5	0.0801
82.8	0.0802
83.1	0.0806
83.4	0.0811
83.7	0.0807
84.0	0.0804
84.3	0.0808
84.6	0.0808
84.9	0.0807
85.2	0.0803
85.5	0.0804
85.8	0.0803
86.1	0.0804
86.4	0.0799
86.7	0.0793
87.0	0.0780
87.3	0.0769
87.6	0.0764
87.9	0.0763
88.2	0.0761
88.5	0.0766
88.8	0.0770
89.1	0.0768
89.4	0.0768
89.7	0.0769
90.0	0.0764
90.3	0.0763
90.6	0.0765
90.9	0.0766
91.2	0.0757
91.5	0.0748
91.8	0.0751
92.1	0.0742
92.4	0.0727
92.7	0.0717
93.0	0.0722
93.3	0.0723
93.6	0.0722
93.9	0.0721
94.2	0.0716
94.5	0.0705
94.8	0.0696
95.1	0.0681
95.4	0.0669
95.7	0.0655
96.0	0.0648
96.3	0.0656
96.6	0.0669
96.9	0.0675
97.2	0.0671
97.5	0.0664
97.8	0.0662
98.1	0.0664
98.4	0.0667
98.7	0.0668
99.0	0.0664
99.3	0.0659
99.6	0.0652
99.9	0.0646
100.2	0.0638
100.5	0.0628
100.8	0.0619
101.1	0.0615
101.4	0.0611
101.7	0.0614
102.0	0.0611
102.3	0.0610
102.6	0.0607
102.9	0.0598
103.2	0.0588
103.5	0.0578
103.8	0.0567
104.1	0.0560
104.4	0.0563
104.7	0.0570
105.0	0.0564
105.3	0.0552
105.6	0.0548
105.9	0.0546
106.2	0.0537
106.5	0.0525
106.8	0.0508
107.1	0.0487
107.4	0.0460
107.7	0.0426
108.0	0.0386
108.3	0.0338
108.6	0.0282
108.9	0.0219
109.2	0.0141
109.5	0.0055
109.8	-0.0043
110.1	-0.0157
110.4	-0.0272
110.7	-0.0397
111.0	-0.0530
111.3	-0.0656
111.6	-0.0780
111.9	-0.0896
112.2	-0.1007
112.5	-0.1113
112.8	-0.1198
113.1	-0.1270
113.4	-0.1327
113.7	-0.1367
114.0	-0.1393
114.3	-0.1402
114.6	-0.1389
114.9	-0.1364
115.2	-0.1334
115.5	-0.1300
115.8	-0.1242
116.1	-0.1141
116.4	-0.0987
116.7	-0.0810
117.0	-0.0632
117.3	-0.0493
117.6	-0.0452
117.9	-0.0551
118.2	-0.0804
118.5	-0.1225
118.8	-0.1791
119.1	-0.2481
119.4	-0.3254
119.7	-0.4069
120.0	-0.4900
120.3	-0.5724
120.6	-0.6515
120.9	-0.7264
121.2	-0.7964
121.5	-0.8606
121.8	-0.9204
122.1	-0.9778
122.4	-1.0334
122.7	-1.0861
123.0	-1.1365
123.3	-1.1858
123.6	-1.2342
123.9	-1.2809
124.2	-1.3256
124.5	-1.3690
124.8	-1.4091
125.1	-1.4448
125.4	-1.4721
125.7	-1.4845
126.0	-1.4784
126.3	-1.4502
126.6	-1.3996
126.9	-1.3313
127.2	-1.2532
127.5	-1.1727
127.8	-1.0952
128.1	-1.0251
128.4	-0.9657
128.7	-0.9181
129.0	-0.8802
129.3	-0.8502
129.6	-0.8258
129.9	-0.8060
130.2	-0.7882
130.5	-0.7723
130.8	-0.7571
131.1	-0.7414
131.4	-0.7250
131.7	-0.7079
132.0	-0.6901
132.3	-0.6712
132.6	-0.6505
132.9	-0.6276
133.2	-0.6022
133.5	-0.5735
133.8	-0.5411
134.1	-0.5038
134.4	-0.4609
134.7	-0.4109
135.0	-0.3524
135.3	-0.2789
135.6	-0.1677
135.9	0.0187
136.2	0.3232
136.5	0.7701
136.8	1.3420
137.1	1.9791
137.4	2.5968
137.7	3.1131
138.0	3.4702
138.3	3.6459
138.6	3.6494
138.9	3.5079
139.2	3.2600
139.5	2.9455
139.8	2.6002
140.1	2.2518
140.4	1.9200
140.7	1.6180
141.0	1.3524
141.3	1.1269
141.6	0.9401
141.9	0.7885
142.2	0.6676
142.5	0.5725
142.8	0.4991
143.1	0.4424
143.4	0.3981
143.7	0.3645
144.0	0.3389
144.3	0.3191
144.6	0.3038
144.9	0.2935
145.2	0.2884
145.5	0.2885
145.8	0.2951
146.1	0.3098
146.4	0.3348
146.7	0.3728
147.0	0.4304
147.3	0.5154
147.6	0.6342
147.9	0.7895
148.2	0.9791
148.5	1.1958
148.8	1.4271
149.1	1.6557
149.4	1.8628
149.7	2.0314
150.0	2.1491
150.3	2.2094
150.6	2.2111
150.9	2.1598
151.2	2.0642
151.5	1.9352
151.8	1.7825
152.1	1.6164
152.4	1.4465
152.7	1.2796
153.0	1.1206
153.3	0.9738
153.6	0.8406
153.9	0.7227
154.2	0.6196
154.5	0.5302
154.8	0.4527
155.1	0.3862
155.4	0.3304
155.7	0.2844
156.0	0.2460
156.3	0.2155
156.6	0.1923
156.9	0.1762
157.2	0.1667
157.5	0.1647
157.8	0.1705
158.1	0.1837
158.4	0.2051
158.7	0.2351
159.0	0.2720
159.3	0.3129
159.6	0.3559
159.9	0.4003
160.2	0.4446
160.5	0.4864
160.8	0.5242
161.1	0.5570
161.4	0.5837
161.7	0.6039
162.0	0.6175
162.3	0.6246
162.6	0.6251
162.9	0.6189
163.2	0.6068
163.5	0.5901
163.8	0.5697
164.1	0.5464
164.4	0.5196
164.7	0.4897
165.0	0.4570
165.3	0.4220
165.6	0.3849
165.9	0.3473
166.2	0.3090
166.5	0.2714
166.8	0.2344
167.1	0.1980
167.4	0.1629
167.7	0.1279
168.0	0.0933
168.3	0.0596
168.6	0.0261
168.9	-0.0066
169.2	-0.0389
169.5	-0.0709
169.8	-0.1019
170.1	-0.1325
170.4	-0.1624
170.7	-0.1904
171.0	-0.2149
171.3	-0.2321
171.6	-0.2347
171.9	-0.2132
172.2	-0.1572
172.5	-0.0619
172.8	0.0726
173.1	0.2380
173.4	0.4174
173.7	0.5908
174.0	0.7383
174.3	0.8468
174.6	0.9082
174.9	0.9249
175.2	0.9032
175.5	0.8517
175.8	0.7808
176.1	0.6992
176.4	0.6141
176.7	0.5319
177.0	0.4562
177.3	0.3895
177.6	0.3329
177.9	0.2867
178.2	0.2505
178.5	0.2236
178.8	0.2045
179.1	0.1904
179.4	0.1811
179.7	0.1754
180.0	0.1726
180.3	0.1715
180.6	0.1721
180.9	0.1736
181.2	0.1755
181.5	0.1771
181.8	0.1777
182.1	0.1776
182.4	0.1767
182.7	0.1762
183.0	0.1756
183.3	0.1758
183.6	0.1769
183.9	0.1789
184.2	0.1826
184.5	0.1890
184.8	0.1981
185.1	0.2123
185.4	0.2352
185.7	0.2702
186.0	0.3211
186.3	0.3953
186.6	0.5008
186.9	0.6441
187.2	0.8272
187.5	1.0487
187.8	1.3003
188.1	1.5694
188.4	1.8408
188.7	2.0972
189.0	2.3233
189.3	2.5075
189.6	2.6439
189.9	2.7310
190.2	2.7726
190.5	2.7767
190.8	2.7534
191.1	2.7129
191.4	2.6658
191.7	2.6211
192.0	2.5873
192.3	2.5704
192.6	2.5746
192.9	2.5999
193.2	2.6409
193.5	2.6874
193.8	2.7270
194.1	2.7458
194.4	2.7333
194.7	2.6861
195.0	2.6061
195.3	2.5004
195.6	2.3786
195.9	2.2502
196.2	2.1248
196.5	2.0115
196.8	1.9184
197.1	1.8515
197.4	1.8163
197.7	1.8152
198.0	1.8504
198.3	1.9222
198.6	2.0287
198.9	2.1653
199.2	2.3262
199.5	2.5039
199.8	2.6890
200.1	2.8714
200.4	3.0425
200.7	3.1945
201.0	3.3204
201.3	3.4139
201.6	3.4723
201.9	3.4956
202.2	3.4844
202.5	3.4413
202.8	3.3708
203.1	3.2770
203.4	3.1638
203.7	3.0351
204.0	2.8945
204.3	2.7443
204.6	2.5876
204.9	2.4268
205.2	2.2631
205.5	2.0977
205.8	1.9330
206.1	1.7710
206.4	1.6135
206.7	1.4630
207.0	1.3214
207.3	1.1890
207.6	1.0660
207.9	0.9544
208.2	0.8539
208.5	0.7653
208.8	0.6875
209.1	0.6206
209.4	0.5639
209.7	0.5144
210.0	0.4724
210.3	0.4372
210.6	0.4068
210.9	0.3816
211.2	0.3608
211.5	0.3427
211.8	0.3267
212.1	0.3123
212.4	0.2991
212.7	0.2876
213.0	0.2772
213.3	0.2670
213.6	0.2576
213.9	0.2495
214.2	0.2417
214.5	0.2341
214.8	0.2270
215.1	0.2204
215.4	0.2137
215.7	0.2072
216.0	0.2013
216.3	0.1955
216.6	0.1896
216.9	0.1851
217.2	0.1826
217.5	0.1818
217.8	0.1842
218.1	0.1905
218.4	0.2009
218.7	0.2168
219.0	0.2390
219.3	0.2685
219.6	0.3056
219.9	0.3506
220.2	0.4044
220.5	0.4673
220.8	0.5377
221.1	0.6138
221.4	0.6930
221.7	0.7737
222.0	0.8543
222.3	0.9321
222.6	1.0048
222.9	1.0682
223.2	1.1217
223.5	1.1644
223.8	1.1943
224.1	1.2115
224.4	1.2150
224.7	1.2047
225.0	1.1820
225.3	1.1501
225.6	1.1101
225.9	1.0614
226.2	1.0062
226.5	0.9461
226.8	0.8831
227.1	0.8187
227.4	0.7543
227.7	0.6917
228.0	0.6319
228.3	0.5752
228.6	0.5220
228.9	0.4726
229.2	0.4265
229.5	0.3847
229.8	0.3484
230.1	0.3176
230.4	0.2910
230.7	0.2685
231.0	0.2515
231.3	0.2390
231.6	0.2311
231.9	0.2281
232.2	0.2305
232.5	0.2389
232.8	0.2528
233.1	0.2724
233.4	0.2971
233.7	0.3265
234.0	0.3599
234.3	0.3957
234.6	0.4338
234.9	0.4730
235.2	0.5127
235.5	0.5516
235.8	0.5879
236.1	0.6206
236.4	0.6491
236.7	0.6715
237.0	0.6868
237.3	0.6956
237.6	0.6972
237.9	0.6917
238.2	0.6807
238.5	0.6642
238.8	0.6437
239.1	0.6199
239.4	0.5944
239.7	0.5682
240.0	0.5416
240.3	0.5153
240.6	0.4901
240.9	0.4662
241.2	0.4435
241.5	0.4231
241.8	0.4044
242.1	0.3881
242.4	0.3740
242.7	0.3614
243.0	0.3497
243.3	0.3393
243.6	0.3303
243.9	0.3232
244.2	0.3174
244.5	0.3131
244.8	0.3114
245.1	0.3125
245.4	0.3166
245.7	0.3238
246.0	0.3340
246.3	0.3478
246.6	0.3653
246.9	0.3857
247.2	0.4085
247.5	0.4328
247.8	0.4575
248.1	0.4817
248.4	0.5041
248.7	0.5237
249.0	0.5405
249.3	0.5536
249.6	0.5622
249.9	0.5663
250.2	0.5651
250.5	0.5589
250.8	0.5476
251.1	0.5330
251.4	0.5146
251.7	0.4927
252.0	0.4682
252.3	0.4413
252.6	0.4125
252.9	0.3817
253.2	0.3497
253.5	0.3174
253.8	0.2854
254.1	0.2547
254.4	0.2246
254.7	0.1957
255.0	0.1688
255.3	0.1433
255.6	0.1194
255.9	0.0978
256.2	0.0796
256.5	0.0633
256.8	0.0483
257.1	0.0357
257.4	0.0251
257.7	0.0172
258.0	0.0117
258.3	0.0076
258.6	0.0044
258.9	0.0025
259.2	0.0023
259.5	0.0038
259.8	0.0065
260.1	0.0102
260.4	0.0148
260.7	0.0192
261.0	0.0231
261.3	0.0275
261.6	0.0319
261.9	0.0361
262.2	0.0405
262.5	0.0455
262.8	0.0506
263.1	0.0559
263.4	0.0610
263.7	0.0667
264.0	0.0726
264.3	0.0789
264.6	0.0864
264.9	0.0960
265.2	0.1099
265.5	0.1278
265.8	0.1514
266.1	0.1819
266.4	0.2204
266.7	0.2681
267.0	0.3267
267.3	0.3977
267.6	0.4827
267.9	0.5828
268.2	0.6969
268.5	0.8240
268.8	0.9631
269.1	1.1108
269.4	1.2646
269.7	1.4204
270.0	1.5744
270.3	1.7227
270.6	1.8615
270.9	1.9864
271.2	2.0932
271.5	2.1784
271.8	2.2396
272.1	2.2760
272.4	2.2877
272.7	2.2748
273.0	2.2385
273.3	2.1805
273.6	2.1027
273.9	2.0079
274.2	1.8990
274.5	1.7791
274.8	1.6513
275.1	1.5191
275.4	1.3853
275.7	1.2528
276.0	1.1245
276.3	1.0014
276.6	0.8848
276.9	0.7767
277.2	0.6770
277.5	0.5874
277.8	0.5078
278.1	0.4374
278.4	0.3759
278.7	0.3223
279.0	0.2764
279.3	0.2369
279.6	0.2036
279.9	0.1761
280.2	0.1531
280.5	0.1337
280.8	0.1178
281.1	0.1047
281.4	0.0935
281.7	0.0848
282.0	0.0779
282.3	0.0720
282.6	0.0668
282.9	0.0623
283.2	0.0588
283.5	0.0551
283.8	0.0514
284.1	0.0481
284.4	0.0454
284.7	0.0429
285.0	0.0415
285.3	0.0412
285.6	0.0405
285.9	0.0408
286.2	0.0417
286.5	0.0430
286.8	0.0446
287.1	0.0466
287.4	0.0499
287.7	0.0543
288.0	0.0588
288.3	0.0636
288.6	0.0683
288.9	0.0733
289.2	0.0788
289.5	0.0847
289.8	0.0910
290.1	0.0976
290.4	0.1040
290.7	0.1100
291.0	0.1162
291.3	0.1231
291.6	0.1302
291.9	0.1367
292.2	0.1419
292.5	0.1467
292.8	0.1501
293.1	0.1525
293.4	0.1546
293.7	0.1560
294.0	0.1566
294.3	0.1564
294.6	0.1554
294.9	0.1540
295.2	0.1514
295.5	0.1489
295.8	0.1464
296.1	0.1439
296.4	0.1419
296.7	0.1396
297.0	0.1372
297.3	0.1359
297.6	0.1346
297.9	0.1331
298.2	0.1318
298.5	0.1315
298.8	0.1320
299.1	0.1336
299.4	0.1358
299.7	0.1378
300.0	0.1393
300.3	0.1405
300.6	0.1419
300.9	0.1443
301.2	0.1464
301.5	0.1475
301.8	0.1474
302.1	0.1467
302.4	0.1456
302.7	0.1442
303.0	0.1431
303.3	0.1419
303.6	0.1406
303.9	0.1385
304.2	0.1361
304.5	0.1339
304.8	0.1325
305.1	0.1320
305.4	0.1329
305.7	0.1355
306.0	0.1404
306.3	0.1474
306.6	0.1576
306.9	0.1724
307.2	0.1927
307.5	0.2194
307.8	0.2540
308.1	0.2966
308.4	0.3480
308.7	0.4079
309.0	0.4773
309.3	0.5577
309.6	0.6485
309.9	0.7482
310.2	0.8562
310.5	0.9707
310.8	1.0880
311.1	1.2059
311.4	1.3213
311.7	1.4316
312.0	1.5343
312.3	1.6270
312.6	1.7057
312.9	1.7692
313.2	1.8169
313.5	1.8471
313.8	1.8589
314.1	1.8523
314.4	1.8288
314.7	1.7891
315.0	1.7349
315.3	1.6673
315.6	1.5889
315.9	1.5013
316.2	1.4072
316.5	1.3090
316.8	1.2080
317.1	1.1062
317.4	1.0063
317.7	0.9091
318.0	0.8158
318.3	0.7267
318.6	0.6421
318.9	0.5630
319.2	0.4884
319.5	0.4189
319.8	0.3539
320.1	0.2936
320.4	0.2381
320.7	0.1870
321.0	0.1394
321.3	0.0951
321.6	0.0547
321.9	0.0174
322.2	-0.0174
322.5	-0.0480
322.8	-0.0746
323.1	-0.0968
323.4	-0.1159
323.7	-0.1320
324.0	-0.1448
324.3	-0.1542
324.6	-0.1601
324.9	-0.1630
325.2	-0.1642
325.5	-0.1630
325.8	-0.1592
326.1	-0.1536
326.4	-0.1469
326.7	-0.1383
327.0	-0.1283
327.3	-0.1174
327.6	-0.1055
327.9	-0.0938
328.2	-0.0820
328.5	-0.0704
328.8	-0.0597
329.1	-0.0491
329.4	-0.0381
329.7	-0.0278
330.0	-0.0175
330.3	-0.0069
330.6	0.0036
330.9	0.0145
331.2	0.0245
331.5	0.0336
331.8	0.0427
332.1	0.0522
332.4	0.0615
332.7	0.0718
333.0	0.0820
333.3	0.0930
333.6	0.1053
333.9	0.1189
334.2	0.1331
334.5	0.1473
334.8	0.1627
335.1	0.1794
335.4	0.1980
335.7	0.2182
336.0	0.2397
336.3	0.2629
336.6	0.2878
336.9	0.3137
337.2	0.3416
337.5	0.3708
337.8	0.4002
338.1	0.4284
338.4	0.4572
338.7	0.4855
339.0	0.5124
339.3	0.5372
339.6	0.5600
339.9	0.5793
340.2	0.5940
340.5	0.6043
340.8	0.6102
341.1	0.6112
341.4	0.6078
341.7	0.5996
342.0	0.5885
342.3	0.5742
342.6	0.5573
342.9	0.5397
343.2	0.5211
343.5	0.5020
343.8	0.4827
344.1	0.4635
344.4	0.4456
344.7	0.4289
345.0	0.4141
345.3	0.4010
345.6	0.3893
345.9	0.3796
346.2	0.3730
346.5	0.3694
346.8	0.3682
347.1	0.3689
347.4	0.3709
347.7	0.3744
348.0	0.3795
348.3	0.3838
348.6	0.3875
348.9	0.3910
349.2	0.3936
349.5	0.3951
349.8	0.3949
350.1	0.3923
350.4	0.3878
350.7	0.3818
351.0	0.3753
351.3	0.3687
351.6	0.3618
351.9	0.3556
352.2	0.3500
352.5	0.3464
352.8	0.3460
353.1	0.3493
353.4	0.3573
353.7	0.3708
354.0	0.3899
354.3	0.4149
354.6	0.4459
354.9	0.4823
355.2	0.5262
355.5	0.5762
355.8	0.6322
356.1	0.6926
356.4	0.7559
356.7	0.8211
357.0	0.8865
357.3	0.9496
357.6	1.0088
357.9	1.0628
358.2	1.1107
358.5	1.1501
358.8	1.1805
359.1	1.2010
359.4	1.2109
359.7	1.2106
360.0	1.1998
360.3	1.1788
360.6	1.1487
360.9	1.1108
361.2	1.0658
361.5	1.0148
361.8	0.9593
362.1	0.9015
362.4	0.8422
362.7	0.7819
363.0	0.7220
363.3	0.6638
363.6	0.6083
363.9	0.5554
364.2	0.5054
364.5	0.4585
364.8	0.4148
365.1	0.3755
365.4	0.3405
365.7	0.3092
366.0	0.2807
366.3	0.2559
366.6	0.2340
366.9	0.2146
367.2	0.1976
367.5	0.1832
367.8	0.1714
368.1	0.1621
368.4	0.1544
368.7	0.1478
369.0	0.1429
369.3	0.1392
369.6	0.1374
369.9	0.1370
370.2	0.1377
370.5	0.1401
370.8	0.1436
371.1	0.1494
371.4	0.1571
371.7	0.1666
372.0	0.1798
372.3	0.1981
372.6	0.2227
372.9	0.2546
373.2	0.2947
373.5	0.3437
373.8	0.4042
374.1	0.4792
374.4	0.5704
374.7	0.6801
375.0	0.8115
375.3	0.9662
375.6	1.1458
375.9	1.3515
376.2	1.5842
376.5	1.8436
376.8	2.1275
377.1	2.4340
377.4	2.7607
377.7	3.1029
378.0	3.4552
378.3	3.8106
378.6	4.1624
378.9	4.5030
379.2	4.8256
379.5	5.1232
379.8	5.3884
380.1	5.6145
380.4	5.7962
380.7	5.9306
381.0	6.0140
381.3	6.0446
381.6	6.0226
381.9	5.9495
382.2	5.8273
382.5	5.6612
382.8	5.4564
383.1	5.2178
383.4	4.9519
383.7	4.6641
384.0	4.3609
384.3	4.0482
384.6	3.7315
384.9	3.4156
385.2	3.1056
385.5	2.8060
385.8	2.5201
386.1	2.2496
386.4	1.9969
386.7	1.7633
387.0	1.5485
387.3	1.3522
387.6	1.1750
387.9	1.0171
388.2	0.8783
388.5	0.7567
388.8	0.6515
389.1	0.5597
389.4	0.4804
389.7	0.4136
390.0	0.3572
390.3	0.3107
390.6	0.2721
390.9	0.2407
391.2	0.2155
391.5	0.1964
391.8	0.1820
392.1	0.1716
392.4	0.1659
392.7	0.1651
393.0	0.1686
393.3	0.1759
393.6	0.1870
393.9	0.2028
394.2	0.2229
394.5	0.2475
394.8	0.2780
395.1	0.3136
395.4	0.3550
395.7	0.4036
396.0	0.4587
396.3	0.5211
396.6	0.5908
396.9	0.6675
397.2	0.7517
397.5	0.8417
397.8	0.9370
398.1	1.0362
398.4	1.1390
398.7	1.2424
399.0	1.3453
399.3	1.4460
399.6	1.5419
399.9	1.6310
400.2	1.7111
400.5	1.7805
400.8	1.8383
401.1	1.8838
401.4	1.9157
401.7	1.9336
402.0	1.9375
402.3	1.9280
402.6	1.9043
402.9	1.8671
403.2	1.8176
403.5	1.7566
403.8	1.6863
404.1	1.6083
404.4	1.5244
404.7	1.4363
405.0	1.3452
405.3	1.2532
405.6	1.1610
405.9	1.0701
406.2	0.9821
406.5	0.8969
406.8	0.8150
407.1	0.7386
407.4	0.6683
407.7	0.6036
408.0	0.5442
408.3	0.4900
408.6	0.4401
408.9	0.3947
409.2	0.3539
409.5	0.3183
409.8	0.2868
410.1	0.2593
410.4	0.2350
410.7	0.2138
411.0	0.1955
411.3	0.1799
411.6	0.1667
411.9	0.1547
412.2	0.1442
412.5	0.1355
412.8	0.1278
413.1	0.1207
413.4	0.1151
413.7	0.1109
414.0	0.1073
414.3	0.1041
414.6	0.1022
414.9	0.1016
415.2	0.1005
415.5	0.0992
415.8	0.0990
416.1	0.0998
416.4	0.1001
416.7	0.1005
417.0	0.1018
417.3	0.1037
417.6	0.1059
417.9	0.1085
418.2	0.1125
418.5	0.1179
418.8	0.1243
419.1	0.1313
419.4	0.1395
419.7	0.1494
420.0	0.1608
420.3	0.1743
420.6	0.1896
420.9	0.2065
421.2	0.2239
421.5	0.2422
421.8	0.2625
422.1	0.2839
422.4	0.3058
422.7	0.3277
423.0	0.3506
423.3	0.3744
423.6	0.3973
423.9	0.4183
424.2	0.4380
424.5	0.4571
424.8	0.4757
425.1	0.4929
425.4	0.5081
425.7	0.5208
426.0	0.5296
426.3	0.5344
426.6	0.5358
426.9	0.5345
427.2	0.5305
427.5	0.5240
427.8	0.5156
428.1	0.5047
428.4	0.4914
428.7	0.4761
429.0	0.4593
429.3	0.4420
429.6	0.4238
429.9	0.4046
430.2	0.3845
430.5	0.3642
430.8	0.3432
431.1	0.3223
431.4	0.3026
431.7	0.2836
432.0	0.2654
432.3	0.2475
432.6	0.2305
432.9	0.2148
433.2	0.1995
433.5	0.1858
433.8	0.1739
434.1	0.1630
434.4	0.1533
434.7	0.1448
435.0	0.1373
435.3	0.1305
435.6	0.1251
435.9	0.1207
436.2	0.1170
436.5	0.1127
436.8	0.1082
437.1	0.1048
437.4	0.1021
437.7	0.1009
438.0	0.1006
438.3	0.0998
438.6	0.0993
438.9	0.0987
439.2	0.0978
439.5	0.0970
439.8	0.0969
440.1	0.0967
440.4	0.0966
440.7	0.0965
441.0	0.0967
441.3	0.0972
441.6	0.0978
441.9	0.0981
442.2	0.0984
442.5	0.0993
442.8	0.1002
443.1	0.1007
443.4	0.1009
443.7	0.1004
444.0	0.0997
444.3	0.0993
444.6	0.0985
444.9	0.0975
445.2	0.0963
445.5	0.0953
445.8	0.0939
446.1	0.0921
446.4	0.0907
446.7	0.0901
447.0	0.0894
447.3	0.0893
447.6	0.0887
447.9	0.0874
448.2	0.0859
448.5	0.0846
448.8	0.0838
449.1	0.0824
449.4	0.0807
449.7	0.0793
450.0	0.0786
450.3	0.0780
450.6	0.0771
450.9	0.0756
451.2	0.0736
451.5	0.0719
451.8	0.0708
452.1	0.0698
452.4	0.0683
452.7	0.0666
453.0	0.0658
453.3	0.0653
453.6	0.0643
453.9	0.0625
454.2	0.0605
454.5	0.0589
454.8	0.0581
455.1	0.0572
455.4	0.0575
455.7	0.0580
456.0	0.0584
456.3	0.0582
456.6	0.0585
456.9	0.0584
457.2	0.0582
457.5	0.0588
457.8	0.0594
458.1	0.0598
458.4	0.0602
458.7	0.0608
459.0	0.0609
459.3	0.0607
459.6	0.0607
459.9	0.0606
460.2	0.0608
460.5	0.0609
460.8	0.0613
461.1	0.0615
461.4	0.0613
461.7	0.0612
462.0	0.0617
462.3	0.0629
462.6	0.0635
462.9	0.0639
463.2	0.0639
463.5	0.0643
463.8	0.0644
464.1	0.0645
464.4	0.0641
464.7	0.0640
465.0	0.0644
465.3	0.0647
465.6	0.0652
465.9	0.0658
466.2	0.0664
466.5	0.0672
466.8	0.0678
467.1	0.0692
467.4	0.0710
467.7	0.0716
468.0	0.0712
468.3	0.0713
468.6	0.0720
468.9	0.0732
469.2	0.0749
469.5	0.0760
469.8	0.0764
470.1	0.0768
470.4	0.0778
470.7	0.0797
471.0	0.0823
471.3	0.0841
471.6	0.0853
471.9	0.0872
472.2	0.0892
472.5	0.0912
472.8	0.0935
473.1	0.0954
473.4	0.0976
473.7	0.1006
474.0	0.1034
474.3	0.1065
474.6	0.1104
474.9	0.1137
475.2	0.1170
475.5	0.1206
475.8	0.1241
476.1	0.1263
476.4	0.1281
476.7	0.1300
477.0	0.1317
477.3	0.1330
477.6	0.1345
477.9	0.1356
478.2	0.1363
478.5	0.1364
478.8	0.1361
479.1	0.1352
479.4	0.1331
479.7	0.1316
480.0	0.1305
480.3	0.1294
480.6	0.1277
480.9	0.1253
481.2	0.1235
481.5	0.1219
481.8	0.1196
482.1	0.1172
482.4	0.1148
482.7	0.1121
483.0	0.1090
483.3	0.1058
483.6	0.1029
483.9	0.1007
484.2	0.0991
484.5	0.0972
484.8	0.0953
485.1	0.0936
485.4	0.0923
485.7	0.0917
486.0	0.0916
486.3	0.0908
486.6	0.0899
486.9	0.0890
487.2	0.0881
487.5	0.0871
487.8	0.0861
488.1	0.0853
488.4	0.0845
488.7	0.0843
489.0	0.0844
489.3	0.0846
489.6	0.0846
489.9	0.0842
490.2	0.0833
490.5	0.0828
490.8	0.0829
491.1	0.0824
491.4	0.0823
491.7	0.0826
492.0	0.0829
492.3	0.0829
492.6	0.0828
492.9	0.0826
493.2	0.0825
493.5	0.0824
493.8	0.0820
494.1	0.0806
494.4	0.0798
494.7	0.0796
495.0	0.0802
495.3	0.0817
495.6	0.0830
495.9	0.0835
496.2	0.0842
496.5	0.0845
496.8	0.0845
497.1	0.0848
497.4	0.0854
497.7	0.0864
498.0	0.0872
498.3	0.0884
498.6	0.0901
498.9	0.0920
499.2	0.0940
499.5	0.0962
499.8	0.0992
500.1	0.1020
500.4	0.1044
500.7	0.1071
501.0	0.1100
501.3	0.1119
501.6	0.1144
501.9	0.1176
502.2	0.1216
502.5	0.1253
502.8	0.1285
503.1	0.1316
503.4	0.1349
503.7	0.1393
504.0	0.1441
504.3	0.1487
504.6	0.1531
504.9	0.1573
505.2	0.1606
505.5	0.1635
505.8	0.1665
506.1	0.1684
506.4	0.1708
506.7	0.1739
507.0	0.1761
507.3	0.1774
507.6	0.1778
507.9	0.1782
508.2	0.1790
508.5	0.1794
508.8	0.1791
509.1	0.1787
509.4	0.1784
509.7	0.1774
510.0	0.1761
510.3	0.1743
510.6	0.1726
510.9	0.1705
511.2	0.1678
511.5	0.1652
511.8	0.1621
512.1	0.1594
512.4	0.1568
512.7	0.1544
513.0	0.1516
513.3	0.1479
513.6	0.1441
513.9	0.1398
514.2	0.1358
514.5	0.1321
514.8	0.1290
515.1	0.1258
515.4	0.1223
515.7	0.1187
516.0	0.1155
516.3	0.1127
516.6	0.1103
516.9	0.1077
517.2	0.1049
517.5	0.1029
517.8	0.1008
518.1	0.0986
518.4	0.0966
518.7	0.0946
519.0	0.0927
519.3	0.0909
519.6	0.0887
519.9	0.0874
520.2	0.0857
520.5	0.0833
520.8	0.0812
521.1	0.0793
521.4	0.0776
521.7	0.0762
522.0	0.0754
522.3	0.0747
522.6	0.0749
522.9	0.0755
523.2	0.0756
523.5	0.0751
523.8	0.0739
524.1	0.0726
524.4	0.0719
524.7	0.0705
525.0	0.0687
525.3	0.0680
525.6	0.0682
525.9	0.0684
526.2	0.0684
526.5	0.0688
526.8	0.0692
527.1	0.0697
527.4	0.0695
527.7	0.0687
528.0	0.0684
528.3	0.0682
528.6	0.0684
528.9	0.0683
529.2	0.0680
529.5	0.0681
529.8	0.0687
530.1	0.0695
530.4	0.0700
530.7	0.0697
531.0	0.0682
531.3	0.0673
531.6	0.0673
531.9	0.0674
532.2	0.0686
532.5	0.0697
532.8	0.0700
533.1	0.0692
533.4	0.0676
533.7	0.0659
534.0	0.0639
534.3	0.0626
534.6	0.0621
534.9	0.0617
535.2	0.0607
535.5	0.0601
535.8	0.0586
536.1	0.0562
536.4	0.0540
536.7	0.0531
537.0	0.0522
537.3	0.0502
537.6	0.0475
537.9	0.0441
538.2	0.0404
538.5	0.0370
538.8	0.0332
539.1	0.0288
539.4	0.0244
539.7	0.0199
540.0	0.0156
540.3	0.0119
540.6	0.0075
540.9	0.0025
541.2	-0.0026
541.5	-0.0075
541.8	-0.0131
542.1	-0.0190
542.4	-0.0246
542.7	-0.0306
543.0	-0.0363
543.3	-0.0419
543.6	-0.0476
543.9	-0.0529
544.2	-0.0575
544.5	-0.0622
544.8	-0.0672
545.1	-0.0715
545.4	-0.0755
545.7	-0.0796
546.0	-0.0833
546.3	-0.0869
546.6	-0.0902
546.9	-0.0926
547.2	-0.0938
547.5	-0.0949
547.8	-0.0952
548.1	-0.0948
548.4	-0.0942
548.7	-0.0926
549.0	-0.0906
549.3	-0.0884
549.6	-0.0860
549.9	-0.0830
550.2	-0.0794
550.5	-0.0758
550.8	-0.0708
551.1	-0.0647
551.4	-0.0583
551.7	-0.0518
552.0	-0.0452
552.3	-0.0388
552.6	-0.0319
552.9	-0.0252
553.2	-0.0186
553.5	-0.0121
553.8	-0.0061
554.1	-0.0012
554.4	0.0037
554.7	0.0095
555.0	0.0157
555.3	0.0216
555.6	0.0269
555.9	0.0313
556.2	0.0359
556.5	0.0397
556.8	0.0425
557.1	0.0451
557.4	0.0480
557.7	0.0514
558.0	0.0554
558.3	0.0586
558.6	0.0611
558.9	0.0625
559.2	0.0641
559.5	0.0660
559.8	0.0679
560.1	0.0692
560.4	0.0707
560.7	0.0726
561.0	0.0747
561.3	0.0763
561.6	0.0781
561.9	0.0786
562.2	0.0788
562.5	0.0789
562.8	0.0788
563.1	0.0789
563.4	0.0796
563.7	0.0804
564.0	0.0818
564.3	0.0843
564.6	0.0862
564.9	0.0876
565.2	0.0887
565.5	0.0897
565.8	0.0905
566.1	0.0914
566.4	0.0937
566.7	0.0958
567.0	0.0974
567.3	0.0999
567.6	0.1022
567.9	0.1043
568.2	0.1070
568.5	0.1098
568.8	0.1118
569.1	0.1143
569.4	0.1171
569.7	0.1193
570.0	0.1214
570.3	0.1237
570.6	0.1253
570.9	0.1274
571.2	0.1293
571.5	0.1309
571.8	0.1332
572.1	0.1353
572.4	0.1365
572.7	0.1370
573.0	0.1378
573.3	0.1387
573.6	0.1389
573.9	0.1383
574.2	0.1376
574.5	0.1368
574.8	0.1360
575.1	0.1352
575.4	0.1341
575.7	0.1338
576.0	0.1340
576.3	0.1335
576.6	0.1335
576.9	0.1334
577.2	0.1332
577.5	0.1330
577.8	0.1332
578.1	0.1336
578.4	0.1346
578.7	0.1356
579.0	0.1358
579.3	0.1357
579.6	0.1352
579.9	0.1347
580.2	0.1347
580.5	0.1340
580.8	0.1333
581.1	0.1321
581.4	0.1313
581.7	0.1308
582.0	0.1300
582.3	0.1287
582.6	0.1271
582.9	0.1256
583.2	0.1241
583.5	0.1220
583.8	0.1203
584.1	0.1182
584.4	0.1162
584.7	0.1148
585.0	0.1137
585.3	0.1122
585.6	0.1106
585.9	0.1089
586.2	0.1069
586.5	0.1048
586.8	0.1024
587.1	0.0999
587.4	0.0971
587.7	0.0944
588.0	0.0921
588.3	0.0908
588.6	0.0899
588.9	0.0887
589.2	0.0877
589.5	0.0864
589.8	0.0851
590.1	0.0845
590.4	0.0844
590.7	0.0843
591.0	0.0842
591.3	0.0841
591.6	0.0840
591.9	0.0837
592.2	0.0834
592.5	0.0831
592.8	0.0824
593.1	0.0821
593.4	0.0822
593.7	0.0820
594.0	0.0814
594.3	0.0811
594.6	0.0805
594.9	0.0800
595.2	0.0800
595.5	0.0803
595.8	0.0801
596.1	0.0798
596.4	0.0796
596.7	0.0799
597.0	0.0803
597.3	0.0813
597.6	0.0820
597.9	0.0819
598.2	0.0808
598.5	0.0801
598.8	0.0800
[truncated: 2,404 more rows]
