# Supplementary material for: Functional study of Bergeyella cardium KP-43 subfamily peptidases as putative T9SS cargo
Source: Commun Biol. 2025 Apr 9;8:586. doi: 10.1038/s42003-025-07996-y (PMC11982257; doi:10.1038/s42003-025-07996-y)
Supplement: Supplementary file 13 — Supplementary Data 11 [file 42003_2025_7996_MOESM13_ESM.txt]

20241021-litian-20241017-01-01
C:\LabSolutions\Data\PPSQ30\20241021-litian-20241017-01-01\20241021-litian-20241017-01-01_D09.lcd
[Time(sec)]	[Intensity(mv)]
0.0	-0.0057
0.3	-0.0057
0.6	-0.0042
0.9	0.0001
1.2	-0.0002
1.5	-0.0007
1.8	-0.0015
2.1	-0.0018
2.4	-0.0013
2.7	-0.0006
3.0	-0.0006
3.3	-0.0010
3.6	-0.0009
3.9	-0.0008
4.2	-0.0004
4.5	0.0001
4.8	0.0011
5.1	0.0018
5.4	0.0017
5.7	0.0015
6.0	0.0011
6.3	0.0002
6.6	0.0002
6.9	0.0006
7.2	0.0008
7.5	0.0012
7.8	0.0015
8.1	0.0017
8.4	0.0017
8.7	0.0019
9.0	0.0014
9.3	0.0014
9.6	0.0016
9.9	0.0017
10.2	0.0024
10.5	0.0026
10.8	0.0024
11.1	0.0027
11.4	0.0026
11.7	0.0020
12.0	0.0018
12.3	0.0024
12.6	0.0028
12.9	0.0032
13.2	0.0035
13.5	0.0034
13.8	0.0038
14.1	0.0042
14.4	0.0044
14.7	0.0041
15.0	0.0040
15.3	0.0042
15.6	0.0042
15.9	0.0041
16.2	0.0040
16.5	0.0034
16.8	0.0028
17.1	0.0028
17.4	0.0037
17.7	0.0049
18.0	0.0061
18.3	0.0068
18.6	0.0073
18.9	0.0076
19.2	0.0073
19.5	0.0073
19.8	0.0068
20.1	0.0063
20.4	0.0056
20.7	0.0055
21.0	0.0057
21.3	0.0062
21.6	0.0068
21.9	0.0076
22.2	0.0085
22.5	0.0091
22.8	0.0086
23.1	0.0081
23.4	0.0084
23.7	0.0089
24.0	0.0092
24.3	0.0086
24.6	0.0083
24.9	0.0091
25.2	0.0099
25.5	0.0105
25.8	0.0114
26.1	0.0120
26.4	0.0120
26.7	0.0121
27.0	0.0118
27.3	0.0111
27.6	0.0104
27.9	0.0099
28.2	0.0096
28.5	0.0093
28.8	0.0089
29.1	0.0085
29.4	0.0087
29.7	0.0088
30.0	0.0089
30.3	0.0092
30.6	0.0101
30.9	0.0114
31.2	0.0122
31.5	0.0126
31.8	0.0129
32.1	0.0126
32.4	0.0125
32.7	0.0122
33.0	0.0116
33.3	0.0109
33.6	0.0113
33.9	0.0120
34.2	0.0125
34.5	0.0127
34.8	0.0124
35.1	0.0124
35.4	0.0127
35.7	0.0128
36.0	0.0129
36.3	0.0134
36.6	0.0133
36.9	0.0133
37.2	0.0132
37.5	0.0133
37.8	0.0130
38.1	0.0124
38.4	0.0123
38.7	0.0120
39.0	0.0118
39.3	0.0119
39.6	0.0117
39.9	0.0114
40.2	0.0113
40.5	0.0109
40.8	0.0109
41.1	0.0108
41.4	0.0109
41.7	0.0113
42.0	0.0119
42.3	0.0125
42.6	0.0133
42.9	0.0142
43.2	0.0143
43.5	0.0146
43.8	0.0149
44.1	0.0151
44.4	0.0148
44.7	0.0149
45.0	0.0149
45.3	0.0145
45.6	0.0148
45.9	0.0157
46.2	0.0161
46.5	0.0167
46.8	0.0167
47.1	0.0161
47.4	0.0158
47.7	0.0170
48.0	0.0187
48.3	0.0201
48.6	0.0205
48.9	0.0207
49.2	0.0208
49.5	0.0208
49.8	0.0214
50.1	0.0223
50.4	0.0237
50.7	0.0241
51.0	0.0245
51.3	0.0256
51.6	0.0274
51.9	0.0289
52.2	0.0307
52.5	0.0317
52.8	0.0324
53.1	0.0333
53.4	0.0347
53.7	0.0357
54.0	0.0376
54.3	0.0393
54.6	0.0408
54.9	0.0421
55.2	0.0431
55.5	0.0446
55.8	0.0462
56.1	0.0478
56.4	0.0489
56.7	0.0496
57.0	0.0505
57.3	0.0513
57.6	0.0525
57.9	0.0538
58.2	0.0548
58.5	0.0557
58.8	0.0567
59.1	0.0578
59.4	0.0588
59.7	0.0600
60.0	0.0614
60.3	0.0635
60.6	0.0663
60.9	0.0687
61.2	0.0702
61.5	0.0705
61.8	0.0703
62.1	0.0703
62.4	0.0710
62.7	0.0718
63.0	0.0727
63.3	0.0741
63.6	0.0762
63.9	0.0777
64.2	0.0785
64.5	0.0791
64.8	0.0808
65.1	0.0824
65.4	0.0839
65.7	0.0851
66.0	0.0861
66.3	0.0873
66.6	0.0885
66.9	0.0896
67.2	0.0907
67.5	0.0913
67.8	0.0917
68.1	0.0916
68.4	0.0909
68.7	0.0911
69.0	0.0920
69.3	0.0924
69.6	0.0919
69.9	0.0910
70.2	0.0909
70.5	0.0907
70.8	0.0905
71.1	0.0906
71.4	0.0908
71.7	0.0903
72.0	0.0893
72.3	0.0888
72.6	0.0891
72.9	0.0897
73.2	0.0906
73.5	0.0913
73.8	0.0913
74.1	0.0904
74.4	0.0893
74.7	0.0882
75.0	0.0872
75.3	0.0874
75.6	0.0877
75.9	0.0881
76.2	0.0882
76.5	0.0883
76.8	0.0885
77.1	0.0883
77.4	0.0876
77.7	0.0870
78.0	0.0866
78.3	0.0867
78.6	0.0871
78.9	0.0866
79.2	0.0863
79.5	0.0858
79.8	0.0856
80.1	0.0862
80.4	0.0871
80.7	0.0879
81.0	0.0883
81.3	0.0882
81.6	0.0879
81.9	0.0876
82.2	0.0871
82.5	0.0863
82.8	0.0861
83.1	0.0860
83.4	0.0858
83.7	0.0856
84.0	0.0853
84.3	0.0850
84.6	0.0848
84.9	0.0845
85.2	0.0841
85.5	0.0838
85.8	0.0835
86.1	0.0830
86.4	0.0825
86.7	0.0823
87.0	0.0821
87.3	0.0822
87.6	0.0821
87.9	0.0818
88.2	0.0814
88.5	0.0812
88.8	0.0810
89.1	0.0814
89.4	0.0813
89.7	0.0820
90.0	0.0826
90.3	0.0831
90.6	0.0824
90.9	0.0817
91.2	0.0813
91.5	0.0805
91.8	0.0796
92.1	0.0793
92.4	0.0791
92.7	0.0788
93.0	0.0783
93.3	0.0779
93.6	0.0777
93.9	0.0776
94.2	0.0777
94.5	0.0774
94.8	0.0774
95.1	0.0771
95.4	0.0766
95.7	0.0762
96.0	0.0759
96.3	0.0747
96.6	0.0733
96.9	0.0720
97.2	0.0708
97.5	0.0698
97.8	0.0688
98.1	0.0684
98.4	0.0682
98.7	0.0677
99.0	0.0673
99.3	0.0673
99.6	0.0674
99.9	0.0670
100.2	0.0662
100.5	0.0661
100.8	0.0660
101.1	0.0658
101.4	0.0657
101.7	0.0652
102.0	0.0654
102.3	0.0659
102.6	0.0659
102.9	0.0654
103.2	0.0656
103.5	0.0651
103.8	0.0640
104.1	0.0628
104.4	0.0622
104.7	0.0619
105.0	0.0616
105.3	0.0613
105.6	0.0610
105.9	0.0605
106.2	0.0597
106.5	0.0582
106.8	0.0562
107.1	0.0537
107.4	0.0510
107.7	0.0484
108.0	0.0454
108.3	0.0413
108.6	0.0362
108.9	0.0299
109.2	0.0225
109.5	0.0137
109.8	0.0041
110.1	-0.0070
110.4	-0.0189
110.7	-0.0322
111.0	-0.0467
111.3	-0.0600
111.6	-0.0726
111.9	-0.0847
112.2	-0.0957
112.5	-0.1053
112.8	-0.1139
113.1	-0.1213
113.4	-0.1270
113.7	-0.1309
114.0	-0.1337
114.3	-0.1354
114.6	-0.1355
114.9	-0.1346
115.2	-0.1321
115.5	-0.1279
115.8	-0.1204
116.1	-0.1092
116.4	-0.0940
116.7	-0.0760
117.0	-0.0587
117.3	-0.0451
117.6	-0.0394
117.9	-0.0460
118.2	-0.0686
118.5	-0.1076
118.8	-0.1616
119.1	-0.2282
119.4	-0.3033
119.7	-0.3833
120.0	-0.4660
120.3	-0.5487
120.6	-0.6291
120.9	-0.7061
121.2	-0.7784
121.5	-0.8444
121.8	-0.9052
122.1	-0.9631
122.4	-1.0181
122.7	-1.0710
123.0	-1.1218
123.3	-1.1712
123.6	-1.2191
123.9	-1.2655
124.2	-1.3111
124.5	-1.3546
124.8	-1.3953
125.1	-1.4317
125.4	-1.4596
125.7	-1.4742
126.0	-1.4698
126.3	-1.4426
126.6	-1.3923
126.9	-1.3246
127.2	-1.2468
127.5	-1.1667
127.8	-1.0906
128.1	-1.0218
128.4	-0.9625
128.7	-0.9129
129.0	-0.8740
129.3	-0.8439
129.6	-0.8210
129.9	-0.8025
130.2	-0.7863
130.5	-0.7710
130.8	-0.7559
131.1	-0.7398
131.4	-0.7234
131.7	-0.7060
132.0	-0.6878
132.3	-0.6687
132.6	-0.6477
132.9	-0.6247
133.2	-0.6001
133.5	-0.5726
133.8	-0.5411
134.1	-0.5042
134.4	-0.4609
134.7	-0.4105
135.0	-0.3520
135.3	-0.2785
135.6	-0.1659
135.9	0.0309
136.2	0.3664
136.5	0.8755
136.8	1.5467
137.1	2.3143
137.4	3.0766
137.7	3.7299
138.0	4.1989
138.3	4.4497
138.6	4.4857
138.9	4.3372
139.2	4.0493
139.5	3.6713
139.8	3.2479
140.1	2.8148
140.4	2.3983
140.7	2.0162
141.0	1.6782
141.3	1.3883
141.6	1.1463
141.9	0.9481
142.2	0.7890
142.5	0.6638
142.8	0.5662
143.1	0.4911
143.4	0.4339
143.7	0.3906
144.0	0.3578
144.3	0.3332
144.6	0.3154
144.9	0.3048
145.2	0.2998
145.5	0.3009
145.8	0.3083
146.1	0.3239
146.4	0.3495
146.7	0.3895
147.0	0.4515
147.3	0.5425
147.6	0.6690
147.9	0.8352
148.2	1.0399
148.5	1.2753
148.8	1.5271
149.1	1.7770
149.4	2.0049
149.7	2.1919
150.0	2.3241
150.3	2.3932
150.6	2.3986
150.9	2.3452
151.2	2.2426
151.5	2.1020
151.8	1.9350
152.1	1.7529
152.4	1.5661
152.7	1.3822
153.0	1.2080
153.3	1.0463
153.6	0.9007
153.9	0.7726
154.2	0.6606
154.5	0.5637
154.8	0.4810
155.1	0.4110
155.4	0.3511
155.7	0.3017
156.0	0.2611
156.3	0.2283
156.6	0.2027
156.9	0.1844
157.2	0.1738
157.5	0.1710
157.8	0.1755
158.1	0.1878
158.4	0.2077
158.7	0.2355
159.0	0.2709
159.3	0.3113
159.6	0.3546
159.9	0.3996
160.2	0.4442
160.5	0.4868
160.8	0.5255
161.1	0.5589
161.4	0.5862
161.7	0.6072
162.0	0.6224
162.3	0.6309
162.6	0.6328
162.9	0.6282
163.2	0.6181
163.5	0.6034
163.8	0.5840
164.1	0.5612
164.4	0.5344
164.7	0.5043
165.0	0.4710
165.3	0.4357
165.6	0.3988
165.9	0.3613
166.2	0.3239
166.5	0.2862
166.8	0.2485
167.1	0.2113
167.4	0.1742
167.7	0.1384
168.0	0.1033
168.3	0.0694
168.6	0.0356
168.9	0.0018
169.2	-0.0316
169.5	-0.0644
169.8	-0.0963
170.1	-0.1276
170.4	-0.1576
170.7	-0.1859
171.0	-0.2120
171.3	-0.2321
171.6	-0.2384
171.9	-0.2213
172.2	-0.1709
172.5	-0.0810
172.8	0.0488
173.1	0.2114
173.4	0.3905
173.7	0.5651
174.0	0.7152
174.3	0.8276
174.6	0.8955
174.9	0.9181
175.2	0.9013
175.5	0.8536
175.8	0.7851
176.1	0.7052
176.4	0.6216
176.7	0.5402
177.0	0.4644
177.3	0.3970
177.6	0.3386
177.9	0.2900
178.2	0.2518
178.5	0.2232
178.8	0.2023
179.1	0.1878
179.4	0.1786
179.7	0.1737
180.0	0.1715
180.3	0.1707
180.6	0.1713
180.9	0.1727
181.2	0.1738
181.5	0.1749
181.8	0.1756
182.1	0.1759
182.4	0.1754
182.7	0.1744
183.0	0.1738
183.3	0.1732
183.6	0.1735
183.9	0.1758
184.2	0.1800
184.5	0.1862
184.8	0.1954
185.1	0.2096
185.4	0.2309
185.7	0.2626
186.0	0.3101
186.3	0.3795
186.6	0.4777
186.9	0.6117
187.2	0.7858
187.5	0.9975
187.8	1.2403
188.1	1.5042
188.4	1.7737
188.7	2.0322
189.0	2.2623
189.3	2.4523
189.6	2.5957
189.9	2.6905
190.2	2.7406
190.5	2.7531
190.8	2.7366
191.1	2.7010
191.4	2.6575
191.7	2.6149
192.0	2.5806
192.3	2.5617
192.6	2.5624
192.9	2.5841
193.2	2.6224
193.5	2.6687
193.8	2.7097
194.1	2.7322
194.4	2.7263
194.7	2.6862
195.0	2.6120
195.3	2.5104
195.6	2.3916
195.9	2.2640
196.2	2.1383
196.5	2.0236
196.8	1.9288
197.1	1.8613
197.4	1.8254
197.7	1.8239
198.0	1.8580
198.3	1.9290
198.6	2.0348
198.9	2.1717
199.2	2.3342
199.5	2.5143
199.8	2.7032
200.1	2.8915
200.4	3.0702
200.7	3.2300
201.0	3.3641
201.3	3.4660
201.6	3.5319
201.9	3.5604
202.2	3.5540
202.5	3.5143
202.8	3.4455
203.1	3.3526
203.4	3.2392
203.7	3.1097
204.0	2.9672
204.3	2.8140
204.6	2.6535
204.9	2.4878
205.2	2.3187
205.5	2.1485
205.8	1.9790
206.1	1.8123
206.4	1.6508
206.7	1.4974
207.0	1.3523
207.3	1.2165
207.6	1.0909
207.9	0.9758
208.2	0.8722
208.5	0.7806
208.8	0.7005
209.1	0.6305
209.4	0.5694
209.7	0.5172
210.0	0.4732
210.3	0.4358
210.6	0.4044
210.9	0.3775
211.2	0.3549
211.5	0.3359
211.8	0.3201
212.1	0.3060
212.4	0.2933
212.7	0.2819
213.0	0.2712
213.3	0.2621
213.6	0.2532
213.9	0.2446
214.2	0.2365
214.5	0.2284
214.8	0.2205
215.1	0.2131
215.4	0.2064
215.7	0.1993
216.0	0.1926
216.3	0.1859
216.6	0.1798
216.9	0.1754
217.2	0.1730
217.5	0.1734
217.8	0.1764
218.1	0.1820
218.4	0.1925
218.7	0.2089
219.0	0.2325
219.3	0.2643
219.6	0.3038
219.9	0.3519
220.2	0.4093
220.5	0.4756
220.8	0.5502
221.1	0.6309
221.4	0.7164
221.7	0.8039
222.0	0.8908
222.3	0.9748
222.6	1.0539
222.9	1.1244
223.2	1.1844
223.5	1.2319
223.8	1.2662
224.1	1.2860
224.4	1.2919
224.7	1.2842
225.0	1.2638
225.3	1.2310
225.6	1.1873
225.9	1.1351
226.2	1.0762
226.5	1.0121
226.8	0.9453
227.1	0.8768
227.4	0.8081
227.7	0.7408
228.0	0.6763
228.3	0.6149
228.6	0.5576
228.9	0.5042
229.2	0.4551
229.5	0.4105
229.8	0.3709
230.1	0.3358
230.4	0.3058
230.7	0.2804
231.0	0.2600
231.3	0.2446
231.6	0.2361
231.9	0.2329
232.2	0.2352
232.5	0.2433
232.8	0.2570
233.1	0.2774
233.4	0.3039
233.7	0.3361
234.0	0.3723
234.3	0.4115
234.6	0.4536
234.9	0.4974
235.2	0.5417
235.5	0.5844
235.8	0.6246
236.1	0.6602
236.4	0.6906
236.7	0.7155
237.0	0.7338
237.3	0.7444
237.6	0.7472
237.9	0.7425
238.2	0.7312
238.5	0.7143
238.8	0.6927
239.1	0.6678
239.4	0.6395
239.7	0.6093
240.0	0.5789
240.3	0.5494
240.6	0.5205
240.9	0.4935
241.2	0.4684
241.5	0.4444
241.8	0.4226
242.1	0.4025
242.4	0.3847
242.7	0.3684
243.0	0.3543
243.3	0.3419
243.6	0.3317
243.9	0.3232
244.2	0.3166
244.5	0.3118
244.8	0.3095
245.1	0.3101
245.4	0.3135
245.7	0.3201
246.0	0.3306
246.3	0.3445
246.6	0.3623
246.9	0.3830
247.2	0.4054
247.5	0.4290
247.8	0.4532
248.1	0.4779
248.4	0.5023
248.7	0.5242
249.0	0.5430
249.3	0.5577
249.6	0.5679
249.9	0.5731
250.2	0.5732
250.5	0.5677
250.8	0.5574
251.1	0.5428
251.4	0.5246
251.7	0.5029
252.0	0.4781
252.3	0.4497
252.6	0.4190
252.9	0.3872
253.2	0.3554
253.5	0.3228
253.8	0.2905
254.1	0.2589
254.4	0.2285
254.7	0.1989
255.0	0.1706
255.3	0.1436
255.6	0.1189
255.9	0.0965
256.2	0.0765
256.5	0.0594
256.8	0.0449
257.1	0.0324
257.4	0.0218
257.7	0.0135
258.0	0.0069
258.3	0.0022
258.6	-0.0005
258.9	-0.0013
259.2	-0.0009
259.5	0.0000
259.8	0.0020
260.1	0.0046
260.4	0.0080
260.7	0.0124
261.0	0.0169
261.3	0.0206
261.6	0.0249
261.9	0.0302
262.2	0.0348
262.5	0.0391
262.8	0.0444
263.1	0.0502
263.4	0.0550
263.7	0.0595
264.0	0.0630
264.3	0.0671
264.6	0.0726
264.9	0.0789
265.2	0.0866
265.5	0.0955
265.8	0.1071
266.1	0.1214
266.4	0.1393
266.7	0.1621
267.0	0.1901
267.3	0.2244
267.6	0.2651
267.9	0.3119
268.2	0.3662
268.5	0.4279
268.8	0.4956
269.1	0.5679
269.4	0.6439
269.7	0.7214
270.0	0.7975
270.3	0.8708
270.6	0.9406
270.9	1.0042
271.2	1.0591
271.5	1.1037
271.8	1.1361
272.1	1.1556
272.4	1.1615
272.7	1.1550
273.0	1.1363
273.3	1.1071
273.6	1.0681
273.9	1.0198
274.2	0.9633
274.5	0.9015
274.8	0.8351
275.1	0.7661
275.4	0.6972
275.7	0.6297
276.0	0.5637
276.3	0.5005
276.6	0.4409
276.9	0.3854
277.2	0.3343
277.5	0.2883
277.8	0.2479
278.1	0.2132
278.4	0.1836
278.7	0.1580
279.0	0.1362
279.3	0.1176
279.6	0.1028
279.9	0.0903
280.2	0.0795
280.5	0.0717
280.8	0.0656
281.1	0.0607
281.4	0.0573
281.7	0.0549
282.0	0.0533
282.3	0.0512
282.6	0.0491
282.9	0.0473
283.2	0.0460
283.5	0.0458
283.8	0.0452
284.1	0.0443
284.4	0.0435
284.7	0.0422
285.0	0.0411
285.3	0.0403
285.6	0.0396
285.9	0.0406
286.2	0.0420
286.5	0.0429
286.8	0.0437
287.1	0.0453
287.4	0.0477
287.7	0.0498
288.0	0.0522
288.3	0.0549
288.6	0.0581
288.9	0.0614
289.2	0.0643
289.5	0.0681
289.8	0.0728
290.1	0.0771
290.4	0.0812
290.7	0.0852
291.0	0.0890
291.3	0.0926
291.6	0.0955
291.9	0.0984
292.2	0.1010
292.5	0.1026
292.8	0.1054
293.1	0.1079
293.4	0.1090
293.7	0.1099
294.0	0.1108
294.3	0.1119
294.6	0.1125
294.9	0.1128
295.2	0.1128
295.5	0.1127
295.8	0.1133
296.1	0.1131
296.4	0.1122
296.7	0.1119
297.0	0.1126
297.3	0.1129
297.6	0.1140
297.9	0.1162
298.2	0.1182
298.5	0.1210
298.8	0.1245
299.1	0.1278
299.4	0.1310
299.7	0.1340
300.0	0.1375
300.3	0.1407
300.6	0.1433
300.9	0.1453
301.2	0.1467
301.5	0.1486
301.8	0.1500
302.1	0.1512
302.4	0.1521
302.7	0.1524
303.0	0.1519
303.3	0.1508
303.6	0.1496
303.9	0.1487
304.2	0.1482
304.5	0.1485
304.8	0.1492
305.1	0.1511
305.4	0.1547
305.7	0.1611
306.0	0.1715
306.3	0.1868
306.6	0.2079
306.9	0.2366
307.2	0.2743
307.5	0.3231
307.8	0.3850
308.1	0.4618
308.4	0.5548
308.7	0.6660
309.0	0.7952
309.3	0.9425
309.6	1.1080
309.9	1.2901
310.2	1.4863
310.5	1.6930
310.8	1.9061
311.1	2.1206
311.4	2.3314
311.7	2.5330
312.0	2.7195
312.3	2.8868
312.6	3.0299
312.9	3.1455
313.2	3.2310
313.5	3.2838
313.8	3.3030
314.1	3.2890
314.4	3.2430
314.7	3.1667
315.0	3.0640
315.3	2.9388
315.6	2.7937
315.9	2.6326
316.2	2.4612
316.5	2.2835
316.8	2.1021
317.1	1.9205
317.4	1.7414
317.7	1.5679
318.0	1.4011
318.3	1.2426
318.6	1.0942
318.9	0.9563
319.2	0.8293
319.5	0.7129
319.8	0.6064
320.1	0.5092
320.4	0.4209
320.7	0.3410
321.0	0.2687
321.3	0.2037
321.6	0.1450
321.9	0.0916
322.2	0.0440
322.5	0.0028
322.8	-0.0326
323.1	-0.0630
323.4	-0.0886
323.7	-0.1106
324.0	-0.1290
324.3	-0.1433
324.6	-0.1539
324.9	-0.1603
325.2	-0.1638
325.5	-0.1635
325.8	-0.1600
326.1	-0.1544
326.4	-0.1475
326.7	-0.1392
327.0	-0.1295
327.3	-0.1191
327.6	-0.1083
327.9	-0.0967
328.2	-0.0849
328.5	-0.0727
328.8	-0.0603
329.1	-0.0490
329.4	-0.0383
329.7	-0.0283
330.0	-0.0180
330.3	-0.0073
330.6	0.0030
330.9	0.0124
331.2	0.0211
331.5	0.0295
331.8	0.0389
332.1	0.0497
332.4	0.0601
332.7	0.0704
333.0	0.0807
333.3	0.0919
333.6	0.1040
333.9	0.1153
334.2	0.1271
334.5	0.1405
334.8	0.1558
335.1	0.1726
335.4	0.1906
335.7	0.2098
336.0	0.2303
336.3	0.2522
336.6	0.2755
336.9	0.3003
337.2	0.3274
337.5	0.3556
337.8	0.3843
338.1	0.4134
338.4	0.4430
338.7	0.4719
339.0	0.4992
339.3	0.5243
339.6	0.5471
339.9	0.5667
340.2	0.5829
340.5	0.5956
340.8	0.6034
341.1	0.6060
341.4	0.6034
341.7	0.5968
342.0	0.5863
342.3	0.5721
342.6	0.5556
342.9	0.5384
343.2	0.5210
343.5	0.5028
343.8	0.4845
344.1	0.4665
344.4	0.4494
344.7	0.4335
345.0	0.4181
345.3	0.4036
345.6	0.3909
345.9	0.3805
346.2	0.3718
346.5	0.3659
346.8	0.3631
347.1	0.3624
347.4	0.3638
347.7	0.3667
348.0	0.3702
348.3	0.3741
348.6	0.3778
348.9	0.3814
349.2	0.3841
349.5	0.3853
349.8	0.3856
350.1	0.3848
350.4	0.3822
350.7	0.3778
351.0	0.3715
351.3	0.3640
351.6	0.3574
351.9	0.3510
352.2	0.3448
352.5	0.3403
352.8	0.3386
353.1	0.3405
353.4	0.3470
353.7	0.3591
354.0	0.3772
354.3	0.4016
354.6	0.4320
354.9	0.4690
355.2	0.5123
355.5	0.5620
355.8	0.6185
356.1	0.6796
356.4	0.7435
356.7	0.8086
357.0	0.8739
357.3	0.9380
357.6	0.9988
357.9	1.0538
358.2	1.1017
358.5	1.1418
358.8	1.1737
359.1	1.1959
359.4	1.2078
359.7	1.2096
360.0	1.2011
360.3	1.1818
360.6	1.1529
360.9	1.1152
361.2	1.0696
361.5	1.0186
361.8	0.9643
362.1	0.9062
362.4	0.8457
362.7	0.7842
363.0	0.7229
363.3	0.6638
363.6	0.6063
363.9	0.5512
364.2	0.5002
364.5	0.4526
364.8	0.4088
365.1	0.3688
365.4	0.3325
365.7	0.3001
366.0	0.2711
366.3	0.2455
366.6	0.2238
366.9	0.2051
367.2	0.1888
367.5	0.1740
367.8	0.1615
368.1	0.1512
368.4	0.1430
368.7	0.1365
369.0	0.1306
369.3	0.1261
369.6	0.1226
369.9	0.1201
370.2	0.1195
370.5	0.1202
370.8	0.1228
371.1	0.1268
371.4	0.1325
371.7	0.1405
372.0	0.1502
372.3	0.1642
372.6	0.1825
372.9	0.2064
373.2	0.2372
373.5	0.2745
373.8	0.3203
374.1	0.3768
374.4	0.4467
374.7	0.5313
375.0	0.6324
375.3	0.7520
375.6	0.8920
375.9	1.0526
376.2	1.2336
376.5	1.4353
376.8	1.6572
377.1	1.8976
377.4	2.1537
377.7	2.4218
378.0	2.6988
378.3	2.9798
378.6	3.2606
378.9	3.5339
379.2	3.7926
379.5	4.0314
379.8	4.2452
380.1	4.4297
380.4	4.5801
380.7	4.6931
381.0	4.7658
381.3	4.7969
381.6	4.7859
381.9	4.7350
382.2	4.6455
382.5	4.5201
382.8	4.3619
383.1	4.1767
383.4	3.9692
383.7	3.7433
384.0	3.5041
384.3	3.2563
384.6	3.0049
384.9	2.7533
385.2	2.5058
385.5	2.2666
385.8	2.0368
386.1	1.8189
386.4	1.6150
386.7	1.4255
387.0	1.2509
387.3	1.0925
387.6	0.9502
387.9	0.8233
388.2	0.7113
388.5	0.6130
388.8	0.5267
389.1	0.4521
389.4	0.3886
389.7	0.3343
390.0	0.2885
390.3	0.2512
390.6	0.2206
390.9	0.1959
391.2	0.1774
391.5	0.1639
391.8	0.1543
392.1	0.1481
392.4	0.1447
392.7	0.1449
393.0	0.1493
393.3	0.1578
393.6	0.1696
393.9	0.1852
394.2	0.2057
394.5	0.2321
394.8	0.2636
395.1	0.2997
395.4	0.3415
395.7	0.3905
396.0	0.4465
396.3	0.5101
396.6	0.5813
396.9	0.6594
397.2	0.7448
397.5	0.8362
397.8	0.9341
398.1	1.0372
398.4	1.1428
398.7	1.2495
399.0	1.3556
399.3	1.4586
399.6	1.5568
399.9	1.6491
400.2	1.7327
400.5	1.8059
400.8	1.8684
401.1	1.9192
401.4	1.9559
401.7	1.9783
402.0	1.9867
402.3	1.9805
402.6	1.9595
402.9	1.9246
403.2	1.8765
403.5	1.8166
403.8	1.7459
404.1	1.6664
404.4	1.5805
404.7	1.4902
405.0	1.3965
405.3	1.3016
405.6	1.2066
405.9	1.1125
406.2	1.0210
406.5	0.9331
406.8	0.8494
407.1	0.7702
407.4	0.6965
407.7	0.6283
408.0	0.5662
408.3	0.5092
408.6	0.4570
408.9	0.4104
409.2	0.3685
409.5	0.3308
409.8	0.2977
410.1	0.2687
410.4	0.2429
410.7	0.2204
411.0	0.2016
411.3	0.1850
411.6	0.1701
411.9	0.1577
412.2	0.1472
412.5	0.1385
412.8	0.1314
413.1	0.1246
413.4	0.1182
413.7	0.1128
414.0	0.1075
414.3	0.1029
414.6	0.0993
414.9	0.0965
415.2	0.0949
415.5	0.0938
415.8	0.0934
416.1	0.0939
416.4	0.0941
416.7	0.0948
417.0	0.0968
417.3	0.0997
417.6	0.1035
417.9	0.1072
418.2	0.1115
418.5	0.1172
418.8	0.1243
419.1	0.1328
419.4	0.1425
419.7	0.1535
420.0	0.1659
420.3	0.1793
420.6	0.1936
420.9	0.2102
421.2	0.2290
421.5	0.2493
421.8	0.2701
422.1	0.2924
422.4	0.3161
422.7	0.3405
423.0	0.3656
423.3	0.3907
423.6	0.4150
423.9	0.4385
424.2	0.4615
424.5	0.4838
424.8	0.5039
425.1	0.5216
425.4	0.5368
425.7	0.5495
426.0	0.5592
426.3	0.5659
426.6	0.5689
426.9	0.5686
427.2	0.5653
427.5	0.5590
427.8	0.5500
428.1	0.5382
428.4	0.5239
428.7	0.5073
429.0	0.4888
429.3	0.4680
429.6	0.4461
429.9	0.4237
430.2	0.4009
430.5	0.3787
430.8	0.3567
431.1	0.3343
431.4	0.3122
431.7	0.2909
432.0	0.2721
432.3	0.2542
432.6	0.2376
432.9	0.2213
433.2	0.2056
433.5	0.1913
433.8	0.1784
434.1	0.1669
434.4	0.1570
434.7	0.1486
435.0	0.1406
435.3	0.1327
435.6	0.1256
435.9	0.1192
436.2	0.1133
436.5	0.1081
436.8	0.1039
437.1	0.1014
437.4	0.1006
437.7	0.1002
438.0	0.0999
438.3	0.0984
438.6	0.0973
438.9	0.0966
439.2	0.0962
439.5	0.0955
439.8	0.0940
440.1	0.0933
440.4	0.0925
440.7	0.0913
441.0	0.0899
441.3	0.0884
441.6	0.0880
441.9	0.0886
442.2	0.0900
442.5	0.0913
442.8	0.0925
443.1	0.0935
443.4	0.0936
443.7	0.0941
444.0	0.0951
444.3	0.0949
444.6	0.0944
444.9	0.0934
445.2	0.0920
445.5	0.0907
445.8	0.0893
446.1	0.0878
446.4	0.0875
446.7	0.0867
447.0	0.0860
447.3	0.0853
447.6	0.0852
447.9	0.0851
448.2	0.0848
448.5	0.0842
448.8	0.0826
449.1	0.0807
449.4	0.0799
449.7	0.0798
450.0	0.0787
450.3	0.0781
450.6	0.0773
450.9	0.0757
451.2	0.0742
451.5	0.0727
451.8	0.0708
452.1	0.0693
452.4	0.0685
452.7	0.0674
453.0	0.0660
453.3	0.0651
453.6	0.0645
453.9	0.0639
454.2	0.0635
454.5	0.0628
454.8	0.0628
455.1	0.0627
455.4	0.0618
455.7	0.0615
456.0	0.0606
456.3	0.0599
456.6	0.0595
456.9	0.0598
457.2	0.0597
457.5	0.0591
457.8	0.0591
458.1	0.0593
458.4	0.0594
458.7	0.0597
459.0	0.0603
459.3	0.0608
459.6	0.0614
459.9	0.0621
460.2	0.0633
460.5	0.0645
460.8	0.0655
461.1	0.0656
461.4	0.0654
461.7	0.0654
462.0	0.0657
462.3	0.0661
462.6	0.0662
462.9	0.0657
463.2	0.0656
463.5	0.0657
463.8	0.0655
464.1	0.0655
464.4	0.0654
464.7	0.0649
465.0	0.0646
465.3	0.0647
465.6	0.0659
465.9	0.0670
466.2	0.0674
466.5	0.0682
466.8	0.0686
467.1	0.0686
467.4	0.0688
467.7	0.0696
468.0	0.0712
468.3	0.0723
468.6	0.0735
468.9	0.0746
469.2	0.0760
469.5	0.0770
469.8	0.0781
470.1	0.0796
470.4	0.0815
470.7	0.0835
471.0	0.0856
471.3	0.0881
471.6	0.0906
471.9	0.0933
472.2	0.0959
472.5	0.0993
472.8	0.1031
473.1	0.1065
473.4	0.1099
473.7	0.1130
474.0	0.1164
474.3	0.1201
474.6	0.1239
474.9	0.1276
475.2	0.1316
475.5	0.1354
475.8	0.1387
476.1	0.1406
476.4	0.1422
476.7	0.1444
477.0	0.1466
477.3	0.1488
477.6	0.1503
477.9	0.1509
478.2	0.1520
478.5	0.1528
478.8	0.1525
479.1	0.1513
479.4	0.1506
479.7	0.1504
480.0	0.1495
480.3	0.1476
480.6	0.1449
480.9	0.1421
481.2	0.1393
481.5	0.1360
481.8	0.1333
482.1	0.1309
482.4	0.1290
482.7	0.1280
483.0	0.1268
483.3	0.1249
483.6	0.1222
483.9	0.1191
484.2	0.1159
484.5	0.1123
484.8	0.1091
485.1	0.1066
485.4	0.1051
485.7	0.1037
486.0	0.1020
486.3	0.1000
486.6	0.0987
486.9	0.0974
487.2	0.0956
487.5	0.0942
487.8	0.0934
488.1	0.0927
488.4	0.0924
488.7	0.0922
489.0	0.0915
489.3	0.0907
489.6	0.0901
489.9	0.0898
490.2	0.0894
490.5	0.0886
490.8	0.0881
491.1	0.0879
491.4	0.0875
491.7	0.0869
492.0	0.0860
492.3	0.0853
492.6	0.0848
492.9	0.0843
493.2	0.0842
493.5	0.0842
493.8	0.0840
494.1	0.0841
494.4	0.0840
494.7	0.0837
495.0	0.0838
495.3	0.0844
495.6	0.0847
495.9	0.0849
496.2	0.0850
496.5	0.0860
496.8	0.0874
497.1	0.0888
497.4	0.0900
497.7	0.0911
498.0	0.0915
498.3	0.0923
498.6	0.0937
498.9	0.0956
499.2	0.0975
499.5	0.0990
499.8	0.1005
500.1	0.1032
500.4	0.1068
500.7	0.1106
501.0	0.1144
501.3	0.1176
501.6	0.1205
501.9	0.1240
502.2	0.1278
502.5	0.1316
502.8	0.1355
503.1	0.1398
503.4	0.1441
503.7	0.1473
504.0	0.1505
504.3	0.1540
504.6	0.1565
504.9	0.1596
505.2	0.1630
505.5	0.1664
505.8	0.1699
506.1	0.1733
506.4	0.1761
506.7	0.1783
507.0	0.1806
507.3	0.1824
507.6	0.1834
507.9	0.1838
508.2	0.1839
508.5	0.1839
508.8	0.1836
509.1	0.1830
509.4	0.1830
509.7	0.1825
510.0	0.1811
510.3	0.1793
510.6	0.1768
510.9	0.1739
511.2	0.1712
511.5	0.1682
511.8	0.1654
512.1	0.1624
512.4	0.1592
512.7	0.1553
513.0	0.1514
513.3	0.1482
513.6	0.1446
513.9	0.1407
514.2	0.1369
514.5	0.1338
514.8	0.1308
515.1	0.1274
515.4	0.1237
515.7	0.1194
516.0	0.1148
516.3	0.1106
516.6	0.1073
516.9	0.1046
517.2	0.1023
517.5	0.1004
517.8	0.0980
518.1	0.0956
518.4	0.0938
518.7	0.0922
519.0	0.0906
519.3	0.0891
519.6	0.0878
519.9	0.0861
520.2	0.0842
520.5	0.0831
520.8	0.0823
521.1	0.0806
521.4	0.0792
521.7	0.0770
522.0	0.0745
522.3	0.0725
522.6	0.0710
522.9	0.0698
523.2	0.0689
523.5	0.0681
523.8	0.0671
524.1	0.0669
524.4	0.0674
524.7	0.0676
525.0	0.0680
525.3	0.0680
525.6	0.0676
525.9	0.0674
526.2	0.0669
526.5	0.0665
526.8	0.0666
527.1	0.0668
527.4	0.0664
527.7	0.0660
528.0	0.0660
528.3	0.0666
528.6	0.0670
528.9	0.0674
529.2	0.0678
529.5	0.0677
529.8	0.0671
530.1	0.0663
530.4	0.0665
530.7	0.0662
531.0	0.0660
531.3	0.0655
531.6	0.0649
531.9	0.0644
532.2	0.0645
532.5	0.0642
532.8	0.0639
533.1	0.0633
533.4	0.0619
533.7	0.0597
534.0	0.0583
534.3	0.0576
534.6	0.0568
534.9	0.0561
535.2	0.0557
535.5	0.0553
535.8	0.0546
536.1	0.0537
536.4	0.0521
536.7	0.0498
537.0	0.0473
537.3	0.0452
537.6	0.0426
537.9	0.0394
538.2	0.0361
538.5	0.0332
538.8	0.0306
539.1	0.0274
539.4	0.0243
539.7	0.0208
540.0	0.0169
540.3	0.0126
540.6	0.0076
540.9	0.0024
541.2	-0.0030
541.5	-0.0077
541.8	-0.0124
542.1	-0.0175
542.4	-0.0223
542.7	-0.0274
543.0	-0.0334
543.3	-0.0395
543.6	-0.0453
543.9	-0.0503
544.2	-0.0553
544.5	-0.0607
544.8	-0.0658
545.1	-0.0701
545.4	-0.0743
545.7	-0.0778
546.0	-0.0814
546.3	-0.0850
546.6	-0.0885
546.9	-0.0912
547.2	-0.0931
547.5	-0.0942
547.8	-0.0952
548.1	-0.0954
548.4	-0.0942
548.7	-0.0929
549.0	-0.0912
549.3	-0.0890
549.6	-0.0862
549.9	-0.0830
550.2	-0.0786
550.5	-0.0744
550.8	-0.0697
551.1	-0.0648
551.4	-0.0597
551.7	-0.0552
552.0	-0.0503
552.3	-0.0449
552.6	-0.0384
552.9	-0.0317
553.2	-0.0250
553.5	-0.0181
553.8	-0.0115
554.1	-0.0056
554.4	0.0004
554.7	0.0066
555.0	0.0122
555.3	0.0171
555.6	0.0219
555.9	0.0270
556.2	0.0312
556.5	0.0345
556.8	0.0378
557.1	0.0417
557.4	0.0459
557.7	0.0495
558.0	0.0525
558.3	0.0554
558.6	0.0583
558.9	0.0606
559.2	0.0621
559.5	0.0628
559.8	0.0631
560.1	0.0636
560.4	0.0648
560.7	0.0662
561.0	0.0674
561.3	0.0684
561.6	0.0694
561.9	0.0696
562.2	0.0695
562.5	0.0696
562.8	0.0697
563.1	0.0697
563.4	0.0700
563.7	0.0708
564.0	0.0714
564.3	0.0714
564.6	0.0711
564.9	0.0710
565.2	0.0706
565.5	0.0698
565.8	0.0693
566.1	0.0692
566.4	0.0693
566.7	0.0692
567.0	0.0686
567.3	0.0679
567.6	0.0664
567.9	0.0651
568.2	0.0643
568.5	0.0646
568.8	0.0650
569.1	0.0652
569.4	0.0654
569.7	0.0652
570.0	0.0652
570.3	0.0652
570.6	0.0650
570.9	0.0650
571.2	0.0652
571.5	0.0650
571.8	0.0659
572.1	0.0666
572.4	0.0671
572.7	0.0676
573.0	0.0681
573.3	0.0688
573.6	0.0700
573.9	0.0714
574.2	0.0733
574.5	0.0753
574.8	0.0771
575.1	0.0788
575.4	0.0805
575.7	0.0826
576.0	0.0844
576.3	0.0858
576.6	0.0880
576.9	0.0907
577.2	0.0940
577.5	0.0971
577.8	0.0994
578.1	0.1005
578.4	0.1014
578.7	0.1025
579.0	0.1032
579.3	0.1042
579.6	0.1060
579.9	0.1079
580.2	0.1096
580.5	0.1113
580.8	0.1129
581.1	0.1145
581.4	0.1154
581.7	0.1159
582.0	0.1162
582.3	0.1169
582.6	0.1170
582.9	0.1159
583.2	0.1148
583.5	0.1137
583.8	0.1126
584.1	0.1113
584.4	0.1105
584.7	0.1095
585.0	0.1080
585.3	0.1056
585.6	0.1024
585.9	0.0988
586.2	0.0962
586.5	0.0946
586.8	0.0939
587.1	0.0934
587.4	0.0919
587.7	0.0898
588.0	0.0885
588.3	0.0877
588.6	0.0860
588.9	0.0840
589.2	0.0822
589.5	0.0804
589.8	0.0789
590.1	0.0780
590.4	0.0768
590.7	0.0763
591.0	0.0767
591.3	0.0776
591.6	0.0783
591.9	0.0789
592.2	0.0782
592.5	0.0779
592.8	0.0778
593.1	0.0776
593.4	0.0769
593.7	0.0762
594.0	0.0756
594.3	0.0757
594.6	0.0754
594.9	0.0754
595.2	0.0758
595.5	0.0766
595.8	0.0773
596.1	0.0776
596.4	0.0778
596.7	0.0779
597.0	0.0776
597.3	0.0770
597.6	0.0769
597.9	0.0776
598.2	0.0789
598.5	0.0786
598.8	0.0774
[truncated: 2,404 more rows]
