# Supplementary material for: Functional study of Bergeyella cardium KP-43 subfamily peptidases as putative T9SS cargo
Source: Commun Biol. 2025 Apr 9;8:586. doi: 10.1038/s42003-025-07996-y (PMC11982257; doi:10.1038/s42003-025-07996-y)
Supplement: Supplementary file 14 — Supplementary Data 12 [file 42003_2025_7996_MOESM14_ESM.txt]

20241021-litian-20241017-01-01
C:\LabSolutions\Data\PPSQ30\20241021-litian-20241017-01-01\20241021-litian-20241017-01-01_D10.lcd
[Time(sec)]	[Intensity(mv)]
0.0	0.0453
0.3	0.0453
0.6	0.0463
0.9	0.0468
1.2	0.0027
1.5	-0.0013
1.8	-0.0016
2.1	-0.0017
2.4	-0.0013
2.7	-0.0005
3.0	-0.0000
3.3	0.0002
3.6	0.0002
3.9	-0.0004
4.2	-0.0011
4.5	-0.0013
4.8	-0.0008
5.1	-0.0000
5.4	0.0006
5.7	0.0009
6.0	0.0012
6.3	0.0012
6.6	0.0011
6.9	0.0014
7.2	0.0015
7.5	0.0016
7.8	0.0015
8.1	0.0010
8.4	0.0007
8.7	0.0008
9.0	0.0007
9.3	0.0003
9.6	0.0005
9.9	0.0008
10.2	0.0005
10.5	0.0007
10.8	0.0011
11.1	0.0019
11.4	0.0027
11.7	0.0029
12.0	0.0024
12.3	0.0016
12.6	0.0016
12.9	0.0019
13.2	0.0022
13.5	0.0022
13.8	0.0024
14.1	0.0030
14.4	0.0036
14.7	0.0036
15.0	0.0032
15.3	0.0032
15.6	0.0037
15.9	0.0040
16.2	0.0041
16.5	0.0042
16.8	0.0045
17.1	0.0054
17.4	0.0066
17.7	0.0078
18.0	0.0082
18.3	0.0085
18.6	0.0085
18.9	0.0083
19.2	0.0077
19.5	0.0069
19.8	0.0066
20.1	0.0065
20.4	0.0066
20.7	0.0070
21.0	0.0080
21.3	0.0092
21.6	0.0101
21.9	0.0105
22.2	0.0104
22.5	0.0097
22.8	0.0089
23.1	0.0088
23.4	0.0085
23.7	0.0079
24.0	0.0080
24.3	0.0087
24.6	0.0093
24.9	0.0088
25.2	0.0078
25.5	0.0070
25.8	0.0077
26.1	0.0087
26.4	0.0093
26.7	0.0099
27.0	0.0101
27.3	0.0101
27.6	0.0099
27.9	0.0098
28.2	0.0105
28.5	0.0113
28.8	0.0111
29.1	0.0105
29.4	0.0101
29.7	0.0101
30.0	0.0098
30.3	0.0097
30.6	0.0097
30.9	0.0099
31.2	0.0098
31.5	0.0099
31.8	0.0104
32.1	0.0104
32.4	0.0106
32.7	0.0105
33.0	0.0105
33.3	0.0108
33.6	0.0111
33.9	0.0113
34.2	0.0116
34.5	0.0116
34.8	0.0110
35.1	0.0096
35.4	0.0086
35.7	0.0081
36.0	0.0081
36.3	0.0081
36.6	0.0093
36.9	0.0104
37.2	0.0111
37.5	0.0114
37.8	0.0116
38.1	0.0114
38.4	0.0115
38.7	0.0119
39.0	0.0120
39.3	0.0121
39.6	0.0116
39.9	0.0113
40.2	0.0110
40.5	0.0103
40.8	0.0104
41.1	0.0107
41.4	0.0107
41.7	0.0109
42.0	0.0115
42.3	0.0122
42.6	0.0121
42.9	0.0122
43.2	0.0122
43.5	0.0128
43.8	0.0135
44.1	0.0138
44.4	0.0139
44.7	0.0141
45.0	0.0147
45.3	0.0156
45.6	0.0155
45.9	0.0154
46.2	0.0156
46.5	0.0161
46.8	0.0165
47.1	0.0163
47.4	0.0169
47.7	0.0175
48.0	0.0179
48.3	0.0185
48.6	0.0187
48.9	0.0180
49.2	0.0175
49.5	0.0177
49.8	0.0180
50.1	0.0191
50.4	0.0214
50.7	0.0237
51.0	0.0260
51.3	0.0273
51.6	0.0279
51.9	0.0298
52.2	0.0320
52.5	0.0338
52.8	0.0353
53.1	0.0371
53.4	0.0385
53.7	0.0391
54.0	0.0398
54.3	0.0404
54.6	0.0408
54.9	0.0419
55.2	0.0430
55.5	0.0453
55.8	0.0470
56.1	0.0484
56.4	0.0497
56.7	0.0504
57.0	0.0508
57.3	0.0521
57.6	0.0542
57.9	0.0560
58.2	0.0575
58.5	0.0588
58.8	0.0601
59.1	0.0607
59.4	0.0609
59.7	0.0618
60.0	0.0634
60.3	0.0645
60.6	0.0654
60.9	0.0661
61.2	0.0665
61.5	0.0671
61.8	0.0681
62.1	0.0689
62.4	0.0707
62.7	0.0723
63.0	0.0744
63.3	0.0767
63.6	0.0781
63.9	0.0787
64.2	0.0785
64.5	0.0787
64.8	0.0800
65.1	0.0813
65.4	0.0828
65.7	0.0842
66.0	0.0856
66.3	0.0876
66.6	0.0895
66.9	0.0908
67.2	0.0914
67.5	0.0922
67.8	0.0925
68.1	0.0921
68.4	0.0919
68.7	0.0911
69.0	0.0902
69.3	0.0896
69.6	0.0894
69.9	0.0899
70.2	0.0901
70.5	0.0895
70.8	0.0887
71.1	0.0886
71.4	0.0885
71.7	0.0882
72.0	0.0872
72.3	0.0867
72.6	0.0859
72.9	0.0853
73.2	0.0847
73.5	0.0838
73.8	0.0833
74.1	0.0830
74.4	0.0826
74.7	0.0822
75.0	0.0821
75.3	0.0826
75.6	0.0838
75.9	0.0846
76.2	0.0855
76.5	0.0863
76.8	0.0866
77.1	0.0867
77.4	0.0867
77.7	0.0865
78.0	0.0860
78.3	0.0854
78.6	0.0838
78.9	0.0827
79.2	0.0820
79.5	0.0816
79.8	0.0817
80.1	0.0827
80.4	0.0835
80.7	0.0835
81.0	0.0846
81.3	0.0854
81.6	0.0846
81.9	0.0835
82.2	0.0825
82.5	0.0824
82.8	0.0828
83.1	0.0825
83.4	0.0816
83.7	0.0810
84.0	0.0803
84.3	0.0808
84.6	0.0814
84.9	0.0815
85.2	0.0810
85.5	0.0803
85.8	0.0796
86.1	0.0793
86.4	0.0794
86.7	0.0797
87.0	0.0794
87.3	0.0790
87.6	0.0786
87.9	0.0789
88.2	0.0788
88.5	0.0781
88.8	0.0774
89.1	0.0768
89.4	0.0772
89.7	0.0782
90.0	0.0781
90.3	0.0780
90.6	0.0773
90.9	0.0766
91.2	0.0763
91.5	0.0756
91.8	0.0746
92.1	0.0740
92.4	0.0733
92.7	0.0727
93.0	0.0730
93.3	0.0731
93.6	0.0732
93.9	0.0731
94.2	0.0722
94.5	0.0709
94.8	0.0700
95.1	0.0692
95.4	0.0681
95.7	0.0665
96.0	0.0658
96.3	0.0661
96.6	0.0659
96.9	0.0654
97.2	0.0644
97.5	0.0636
97.8	0.0638
98.1	0.0634
98.4	0.0628
98.7	0.0618
99.0	0.0611
99.3	0.0608
99.6	0.0606
99.9	0.0605
100.2	0.0596
100.5	0.0591
100.8	0.0594
101.1	0.0602
101.4	0.0599
101.7	0.0595
102.0	0.0591
102.3	0.0590
102.6	0.0589
102.9	0.0586
103.2	0.0584
103.5	0.0582
103.8	0.0580
104.1	0.0581
104.4	0.0585
104.7	0.0588
105.0	0.0580
105.3	0.0568
105.6	0.0555
105.9	0.0537
106.2	0.0519
106.5	0.0501
106.8	0.0472
107.1	0.0443
107.4	0.0416
107.7	0.0390
108.0	0.0359
108.3	0.0321
108.6	0.0271
108.9	0.0209
109.2	0.0144
109.5	0.0063
109.8	-0.0030
110.1	-0.0137
110.4	-0.0250
110.7	-0.0370
111.0	-0.0497
111.3	-0.0628
111.6	-0.0754
111.9	-0.0879
112.2	-0.0994
112.5	-0.1097
112.8	-0.1183
113.1	-0.1254
113.4	-0.1305
113.7	-0.1345
114.0	-0.1379
114.3	-0.1396
114.6	-0.1392
114.9	-0.1378
115.2	-0.1358
115.5	-0.1329
115.8	-0.1269
116.1	-0.1175
116.4	-0.1041
116.7	-0.0870
117.0	-0.0688
117.3	-0.0538
117.6	-0.0475
117.9	-0.0544
118.2	-0.0769
118.5	-0.1153
118.8	-0.1692
119.1	-0.2354
119.4	-0.3102
119.7	-0.3903
120.0	-0.4726
120.3	-0.5540
120.6	-0.6336
120.9	-0.7097
121.2	-0.7814
121.5	-0.8479
121.8	-0.9095
122.1	-0.9674
122.4	-1.0222
122.7	-1.0746
123.0	-1.1245
123.3	-1.1723
123.6	-1.2195
123.9	-1.2664
124.2	-1.3115
124.5	-1.3545
124.8	-1.3943
125.1	-1.4285
125.4	-1.4518
125.7	-1.4582
126.0	-1.4437
126.3	-1.4076
126.6	-1.3512
126.9	-1.2808
127.2	-1.2047
127.5	-1.1288
127.8	-1.0583
128.1	-0.9969
128.4	-0.9454
128.7	-0.9034
129.0	-0.8700
129.3	-0.8432
129.6	-0.8217
129.9	-0.8042
130.2	-0.7891
130.5	-0.7747
130.8	-0.7605
131.1	-0.7455
131.4	-0.7289
131.7	-0.7112
132.0	-0.6921
132.3	-0.6721
132.6	-0.6505
132.9	-0.6275
133.2	-0.6016
133.5	-0.5720
133.8	-0.5383
134.1	-0.4995
134.4	-0.4553
134.7	-0.4037
135.0	-0.3417
135.3	-0.2576
135.6	-0.1239
135.9	0.1005
136.2	0.4529
136.5	0.9407
136.8	1.5304
137.1	2.1511
137.4	2.7191
137.7	3.1629
138.0	3.4403
138.3	3.5435
138.6	3.4892
138.9	3.3092
139.2	3.0415
139.5	2.7235
139.8	2.3855
140.1	2.0518
140.4	1.7400
140.7	1.4593
141.0	1.2149
141.3	1.0079
141.6	0.8370
141.9	0.6993
142.2	0.5902
142.5	0.5052
142.8	0.4397
143.1	0.3894
143.4	0.3516
143.7	0.3232
144.0	0.3020
144.3	0.2871
144.6	0.2772
144.9	0.2722
145.2	0.2727
145.5	0.2788
145.8	0.2914
146.1	0.3118
146.4	0.3429
146.7	0.3910
147.0	0.4646
147.3	0.5703
147.6	0.7147
147.9	0.9007
148.2	1.1251
148.5	1.3771
148.8	1.6406
149.1	1.8959
149.4	2.1215
149.7	2.2988
150.0	2.4147
150.3	2.4647
150.6	2.4494
150.9	2.3752
151.2	2.2536
151.5	2.0966
151.8	1.9169
152.1	1.7262
152.4	1.5327
152.7	1.3446
153.0	1.1678
153.3	1.0063
153.6	0.8624
153.9	0.7353
154.2	0.6256
154.5	0.5315
154.8	0.4503
155.1	0.3812
155.4	0.3233
155.7	0.2755
156.0	0.2365
156.3	0.2053
156.6	0.1808
156.9	0.1633
157.2	0.1526
157.5	0.1490
157.8	0.1535
158.1	0.1657
158.4	0.1855
158.7	0.2124
159.0	0.2462
159.3	0.2846
159.6	0.3267
159.9	0.3700
160.2	0.4132
160.5	0.4543
160.8	0.4917
161.1	0.5250
161.4	0.5528
161.7	0.5743
162.0	0.5892
162.3	0.5973
162.6	0.5991
162.9	0.5940
163.2	0.5833
163.5	0.5676
163.8	0.5469
164.1	0.5223
164.4	0.4951
164.7	0.4654
165.0	0.4338
165.3	0.4006
165.6	0.3662
165.9	0.3310
166.2	0.2949
166.5	0.2589
166.8	0.2232
167.1	0.1872
167.4	0.1524
167.7	0.1181
168.0	0.0839
168.3	0.0504
168.6	0.0174
168.9	-0.0156
169.2	-0.0482
169.5	-0.0801
169.8	-0.1107
170.1	-0.1409
170.4	-0.1703
170.7	-0.1985
171.0	-0.2237
171.3	-0.2421
171.6	-0.2458
171.9	-0.2257
172.2	-0.1729
172.5	-0.0815
172.8	0.0473
173.1	0.2057
173.4	0.3779
173.7	0.5450
174.0	0.6891
174.3	0.7956
174.6	0.8585
174.9	0.8788
175.2	0.8615
175.5	0.8140
175.8	0.7465
176.1	0.6682
176.4	0.5869
176.7	0.5077
177.0	0.4345
177.3	0.3702
177.6	0.3151
177.9	0.2704
178.2	0.2354
178.5	0.2092
178.8	0.1909
179.1	0.1796
179.4	0.1725
179.7	0.1688
180.0	0.1674
180.3	0.1678
180.6	0.1695
180.9	0.1712
181.2	0.1725
181.5	0.1732
181.8	0.1730
182.1	0.1720
182.4	0.1707
182.7	0.1688
183.0	0.1671
183.3	0.1664
183.6	0.1662
183.9	0.1667
184.2	0.1687
184.5	0.1724
184.8	0.1796
185.1	0.1917
185.4	0.2098
185.7	0.2379
186.0	0.2806
186.3	0.3438
186.6	0.4343
186.9	0.5581
187.2	0.7183
187.5	0.9147
187.8	1.1432
188.1	1.3951
188.4	1.6557
188.7	1.9091
189.0	2.1394
189.3	2.3339
189.6	2.4848
189.9	2.5902
190.2	2.6531
190.5	2.6788
190.8	2.6754
191.1	2.6526
191.4	2.6191
191.7	2.5835
192.0	2.5531
192.3	2.5341
192.6	2.5305
192.9	2.5441
193.2	2.5737
193.5	2.6128
193.8	2.6500
194.1	2.6736
194.4	2.6735
194.7	2.6425
195.0	2.5796
195.3	2.4894
195.6	2.3793
195.9	2.2584
196.2	2.1364
196.5	2.0228
196.8	1.9262
197.1	1.8534
197.4	1.8098
197.7	1.7996
198.0	1.8244
198.3	1.8856
198.6	1.9819
198.9	2.1099
199.2	2.2635
199.5	2.4354
199.8	2.6178
200.1	2.8014
200.4	2.9759
200.7	3.1328
201.0	3.2647
201.3	3.3657
201.6	3.4328
201.9	3.4648
202.2	3.4627
202.5	3.4283
202.8	3.3643
203.1	3.2755
203.4	3.1659
203.7	3.0404
204.0	2.9013
204.3	2.7512
204.6	2.5934
204.9	2.4307
205.2	2.2649
205.5	2.0975
205.8	1.9319
206.1	1.7691
206.4	1.6106
206.7	1.4584
207.0	1.3148
207.3	1.1805
207.6	1.0558
207.9	0.9424
208.2	0.8416
208.5	0.7521
208.8	0.6737
209.1	0.6055
209.4	0.5469
209.7	0.4960
210.0	0.4524
210.3	0.4159
210.6	0.3851
210.9	0.3594
211.2	0.3379
211.5	0.3195
211.8	0.3040
212.1	0.2903
212.4	0.2785
212.7	0.2671
213.0	0.2559
213.3	0.2459
213.6	0.2368
213.9	0.2281
214.2	0.2198
214.5	0.2117
214.8	0.2038
215.1	0.1963
215.4	0.1893
215.7	0.1825
216.0	0.1765
216.3	0.1710
216.6	0.1661
216.9	0.1623
217.2	0.1594
217.5	0.1585
217.8	0.1602
218.1	0.1660
218.4	0.1770
218.7	0.1934
219.0	0.2158
219.3	0.2455
219.6	0.2839
219.9	0.3314
220.2	0.3877
220.5	0.4530
220.8	0.5267
221.1	0.6083
221.4	0.6952
221.7	0.7847
222.0	0.8732
222.3	0.9591
222.6	1.0396
222.9	1.1122
223.2	1.1742
223.5	1.2244
223.8	1.2607
224.1	1.2822
224.4	1.2891
224.7	1.2824
225.0	1.2633
225.3	1.2320
225.6	1.1896
225.9	1.1373
226.2	1.0777
226.5	1.0129
226.8	0.9442
227.1	0.8741
227.4	0.8041
227.7	0.7362
228.0	0.6706
228.3	0.6074
228.6	0.5482
228.9	0.4933
229.2	0.4436
229.5	0.3989
229.8	0.3590
230.1	0.3238
230.4	0.2936
230.7	0.2682
231.0	0.2479
231.3	0.2331
231.6	0.2233
231.9	0.2186
232.2	0.2195
232.5	0.2268
232.8	0.2402
233.1	0.2590
233.4	0.2837
233.7	0.3129
234.0	0.3460
234.3	0.3832
234.6	0.4236
234.9	0.4667
235.2	0.5096
235.5	0.5516
235.8	0.5907
236.1	0.6259
236.4	0.6563
236.7	0.6806
237.0	0.6979
237.3	0.7082
237.6	0.7113
237.9	0.7074
238.2	0.6973
238.5	0.6811
238.8	0.6598
239.1	0.6349
239.4	0.6079
239.7	0.5788
240.0	0.5495
240.3	0.5208
240.6	0.4930
240.9	0.4668
241.2	0.4422
241.5	0.4191
241.8	0.3979
242.1	0.3797
242.4	0.3644
242.7	0.3500
243.0	0.3365
243.3	0.3248
243.6	0.3141
243.9	0.3045
244.2	0.2973
244.5	0.2926
244.8	0.2901
245.1	0.2906
245.4	0.2947
245.7	0.3021
246.0	0.3135
246.3	0.3281
246.6	0.3457
246.9	0.3663
247.2	0.3893
247.5	0.4140
247.8	0.4391
248.1	0.4640
248.4	0.4880
248.7	0.5103
249.0	0.5304
249.3	0.5466
249.6	0.5572
249.9	0.5626
250.2	0.5634
250.5	0.5596
250.8	0.5508
251.1	0.5370
251.4	0.5188
251.7	0.4954
252.0	0.4686
252.3	0.4401
252.6	0.4100
252.9	0.3785
253.2	0.3465
253.5	0.3148
253.8	0.2825
254.1	0.2507
254.4	0.2202
254.7	0.1903
255.0	0.1617
255.3	0.1349
255.6	0.1097
255.9	0.0860
256.2	0.0647
256.5	0.0465
256.8	0.0310
257.1	0.0178
257.4	0.0062
257.7	-0.0029
258.0	-0.0100
258.3	-0.0157
258.6	-0.0195
258.9	-0.0210
259.2	-0.0207
259.5	-0.0195
259.8	-0.0173
260.1	-0.0138
260.4	-0.0104
260.7	-0.0065
261.0	-0.0023
261.3	0.0019
261.6	0.0066
261.9	0.0125
262.2	0.0182
262.5	0.0236
262.8	0.0284
263.1	0.0335
263.4	0.0386
263.7	0.0429
264.0	0.0472
264.3	0.0517
264.6	0.0560
264.9	0.0607
265.2	0.0664
265.5	0.0739
265.8	0.0835
266.1	0.0948
266.4	0.1101
266.7	0.1295
267.0	0.1545
267.3	0.1848
267.6	0.2208
267.9	0.2626
268.2	0.3090
268.5	0.3607
268.8	0.4178
269.1	0.4795
269.4	0.5448
269.7	0.6126
270.0	0.6807
270.3	0.7461
270.6	0.8077
270.9	0.8641
271.2	0.9127
271.5	0.9526
271.8	0.9822
272.1	1.0016
272.4	1.0099
272.7	1.0064
273.0	0.9920
273.3	0.9670
273.6	0.9327
273.9	0.8903
274.2	0.8409
274.5	0.7860
274.8	0.7266
275.1	0.6646
275.4	0.6028
275.7	0.5419
276.0	0.4820
276.3	0.4250
276.6	0.3717
276.9	0.3226
277.2	0.2781
277.5	0.2379
277.8	0.2020
278.1	0.1709
278.4	0.1435
278.7	0.1211
279.0	0.1023
279.3	0.0864
279.6	0.0736
279.9	0.0637
280.2	0.0557
280.5	0.0499
280.8	0.0453
281.1	0.0418
281.4	0.0392
281.7	0.0363
282.0	0.0333
282.3	0.0297
282.6	0.0265
282.9	0.0242
283.2	0.0225
283.5	0.0209
283.8	0.0191
284.1	0.0174
284.4	0.0154
284.7	0.0150
285.0	0.0145
285.3	0.0144
285.6	0.0153
285.9	0.0160
286.2	0.0160
286.5	0.0165
286.8	0.0168
287.1	0.0170
287.4	0.0190
287.7	0.0221
288.0	0.0258
288.3	0.0302
288.6	0.0341
288.9	0.0370
289.2	0.0396
289.5	0.0429
289.8	0.0465
290.1	0.0512
290.4	0.0561
290.7	0.0609
291.0	0.0647
291.3	0.0680
291.6	0.0714
291.9	0.0745
292.2	0.0770
292.5	0.0793
292.8	0.0816
293.1	0.0833
293.4	0.0847
293.7	0.0864
294.0	0.0871
294.3	0.0875
294.6	0.0886
294.9	0.0899
295.2	0.0902
295.5	0.0901
295.8	0.0898
296.1	0.0907
296.4	0.0919
296.7	0.0930
297.0	0.0940
297.3	0.0955
297.6	0.0977
297.9	0.1000
298.2	0.1034
298.5	0.1075
298.8	0.1122
299.1	0.1170
299.4	0.1216
299.7	0.1260
300.0	0.1304
300.3	0.1348
300.6	0.1391
300.9	0.1431
301.2	0.1467
301.5	0.1497
301.8	0.1522
302.1	0.1537
302.4	0.1546
302.7	0.1548
303.0	0.1544
303.3	0.1536
303.6	0.1528
303.9	0.1517
304.2	0.1494
304.5	0.1468
304.8	0.1440
305.1	0.1421
305.4	0.1415
305.7	0.1413
306.0	0.1427
306.3	0.1464
306.6	0.1541
306.9	0.1668
307.2	0.1844
307.5	0.2082
307.8	0.2397
308.1	0.2793
308.4	0.3269
308.7	0.3844
309.0	0.4530
309.3	0.5321
309.6	0.6216
309.9	0.7209
310.2	0.8286
310.5	0.9429
310.8	1.0626
311.1	1.1842
311.4	1.3041
311.7	1.4191
312.0	1.5271
312.3	1.6249
312.6	1.7095
312.9	1.7789
313.2	1.8319
313.5	1.8672
313.8	1.8838
314.1	1.8823
314.4	1.8624
314.7	1.8251
315.0	1.7721
315.3	1.7056
315.6	1.6271
315.9	1.5396
316.2	1.4443
316.5	1.3435
316.8	1.2395
317.1	1.1341
317.4	1.0299
317.7	0.9284
318.0	0.8305
318.3	0.7371
318.6	0.6485
318.9	0.5661
319.2	0.4898
319.5	0.4184
319.8	0.3510
320.1	0.2889
320.4	0.2315
320.7	0.1783
321.0	0.1290
321.3	0.0827
321.6	0.0402
321.9	0.0017
322.2	-0.0334
322.5	-0.0656
322.8	-0.0931
323.1	-0.1170
323.4	-0.1378
323.7	-0.1556
324.0	-0.1703
324.3	-0.1819
324.6	-0.1903
324.9	-0.1957
325.2	-0.1978
325.5	-0.1966
325.8	-0.1933
326.1	-0.1874
326.4	-0.1791
326.7	-0.1688
327.0	-0.1580
327.3	-0.1465
327.6	-0.1346
327.9	-0.1228
328.2	-0.1105
328.5	-0.0981
328.8	-0.0860
329.1	-0.0749
329.4	-0.0644
329.7	-0.0543
330.0	-0.0444
330.3	-0.0346
330.6	-0.0242
330.9	-0.0147
331.2	-0.0063
331.5	0.0019
331.8	0.0103
332.1	0.0188
332.4	0.0276
332.7	0.0367
333.0	0.0460
333.3	0.0570
333.6	0.0689
333.9	0.0810
334.2	0.0931
334.5	0.1065
334.8	0.1205
335.1	0.1350
335.4	0.1502
335.7	0.1667
336.0	0.1844
336.3	0.2041
336.6	0.2256
336.9	0.2480
337.2	0.2716
337.5	0.2973
337.8	0.3237
338.1	0.3498
338.4	0.3764
338.7	0.4031
339.0	0.4299
339.3	0.4562
339.6	0.4813
339.9	0.5043
340.2	0.5237
340.5	0.5390
340.8	0.5496
341.1	0.5552
341.4	0.5564
341.7	0.5543
342.0	0.5483
342.3	0.5392
342.6	0.5266
342.9	0.5112
343.2	0.4942
343.5	0.4766
343.8	0.4578
344.1	0.4390
344.4	0.4213
344.7	0.4045
345.0	0.3895
345.3	0.3759
345.6	0.3633
345.9	0.3522
346.2	0.3438
346.5	0.3383
346.8	0.3352
347.1	0.3340
347.4	0.3345
347.7	0.3367
348.0	0.3396
348.3	0.3423
348.6	0.3453
348.9	0.3483
349.2	0.3509
349.5	0.3518
349.8	0.3517
350.1	0.3501
350.4	0.3459
350.7	0.3414
351.0	0.3363
351.3	0.3301
351.6	0.3236
351.9	0.3175
352.2	0.3112
352.5	0.3071
352.8	0.3063
353.1	0.3090
353.4	0.3155
353.7	0.3270
354.0	0.3436
354.3	0.3664
354.6	0.3955
354.9	0.4305
355.2	0.4729
355.5	0.5217
355.8	0.5759
356.1	0.6348
356.4	0.6971
356.7	0.7611
357.0	0.8256
357.3	0.8892
357.6	0.9501
357.9	1.0072
358.2	1.0584
358.5	1.1016
358.8	1.1355
359.1	1.1592
359.4	1.1739
359.7	1.1783
360.0	1.1721
360.3	1.1555
360.6	1.1295
360.9	1.0954
361.2	1.0536
361.5	1.0060
361.8	0.9529
362.1	0.8964
362.4	0.8373
362.7	0.7761
363.0	0.7144
363.3	0.6539
363.6	0.5965
363.9	0.5419
364.2	0.4906
364.5	0.4424
364.8	0.3976
365.1	0.3564
365.4	0.3188
365.7	0.2855
366.0	0.2561
366.3	0.2300
366.6	0.2066
366.9	0.1858
367.2	0.1672
367.5	0.1508
367.8	0.1374
368.1	0.1267
368.4	0.1177
368.7	0.1103
369.0	0.1044
369.3	0.1002
369.6	0.0980
369.9	0.0967
370.2	0.0952
370.5	0.0951
370.8	0.0963
371.1	0.0993
371.4	0.1043
371.7	0.1112
372.0	0.1208
372.3	0.1337
372.6	0.1501
372.9	0.1712
373.2	0.1975
373.5	0.2314
373.8	0.2740
374.1	0.3261
374.4	0.3898
374.7	0.4665
375.0	0.5583
375.3	0.6666
375.6	0.7933
375.9	0.9399
376.2	1.1062
376.5	1.2913
376.8	1.4952
377.1	1.7176
377.4	1.9564
377.7	2.2076
378.0	2.4680
378.3	2.7324
378.6	2.9962
378.9	3.2535
379.2	3.4991
379.5	3.7277
379.8	3.9345
380.1	4.1144
380.4	4.2630
380.7	4.3766
381.0	4.4517
381.3	4.4877
381.6	4.4856
381.9	4.4451
382.2	4.3670
382.5	4.2545
382.8	4.1113
383.1	3.9421
383.4	3.7505
383.7	3.5407
384.0	3.3163
384.3	3.0831
384.6	2.8461
384.9	2.6096
385.2	2.3761
385.5	2.1491
385.8	1.9315
386.1	1.7250
386.4	1.5307
386.7	1.3493
387.0	1.1821
387.3	1.0297
387.6	0.8924
387.9	0.7709
388.2	0.6638
388.5	0.5697
388.8	0.4868
389.1	0.4152
389.4	0.3538
389.7	0.3012
390.0	0.2570
390.3	0.2202
390.6	0.1904
390.9	0.1661
391.2	0.1467
391.5	0.1322
391.8	0.1218
392.1	0.1149
392.4	0.1122
392.7	0.1137
393.0	0.1186
393.3	0.1267
393.6	0.1376
393.9	0.1528
394.2	0.1729
394.5	0.1973
394.8	0.2269
395.1	0.2623
395.4	0.3033
395.7	0.3506
396.0	0.4039
396.3	0.4638
396.6	0.5307
396.9	0.6052
397.2	0.6876
397.5	0.7777
397.8	0.8742
398.1	0.9756
398.4	1.0806
398.7	1.1870
399.0	1.2933
399.3	1.3983
399.6	1.5002
399.9	1.5958
400.2	1.6820
400.5	1.7581
400.8	1.8237
401.1	1.8774
401.4	1.9173
401.7	1.9433
402.0	1.9554
402.3	1.9531
402.6	1.9368
402.9	1.9055
403.2	1.8604
403.5	1.8039
403.8	1.7374
404.1	1.6621
404.4	1.5794
404.7	1.4912
405.0	1.3989
405.3	1.3042
405.6	1.2094
405.9	1.1148
406.2	1.0213
406.5	0.9311
406.8	0.8447
407.1	0.7627
407.4	0.6859
407.7	0.6151
408.0	0.5508
408.3	0.4926
408.6	0.4400
408.9	0.3927
409.2	0.3494
409.5	0.3106
409.8	0.2766
410.1	0.2465
410.4	0.2201
410.7	0.1976
411.0	0.1777
411.3	0.1606
411.6	0.1454
411.9	0.1326
412.2	0.1222
412.5	0.1130
412.8	0.1045
413.1	0.0972
413.4	0.0904
413.7	0.0846
414.0	0.0798
414.3	0.0753
414.6	0.0724
414.9	0.0697
415.2	0.0676
415.5	0.0666
415.8	0.0665
416.1	0.0665
416.4	0.0662
416.7	0.0668
417.0	0.0681
417.3	0.0703
417.6	0.0727
417.9	0.0758
418.2	0.0803
418.5	0.0858
418.8	0.0917
419.1	0.0991
419.4	0.1090
419.7	0.1196
420.0	0.1306
420.3	0.1429
420.6	0.1562
420.9	0.1708
421.2	0.1882
421.5	0.2070
421.8	0.2266
422.1	0.2481
422.4	0.2712
422.7	0.2956
423.0	0.3198
423.3	0.3445
423.6	0.3698
423.9	0.3943
424.2	0.4178
424.5	0.4396
424.8	0.4594
425.1	0.4766
425.4	0.4914
425.7	0.5038
426.0	0.5138
426.3	0.5212
426.6	0.5256
426.9	0.5270
427.2	0.5253
427.5	0.5197
427.8	0.5108
428.1	0.4992
428.4	0.4860
428.7	0.4714
429.0	0.4552
429.3	0.4371
429.6	0.4178
429.9	0.3975
430.2	0.3767
430.5	0.3545
430.8	0.3314
431.1	0.3091
431.4	0.2875
431.7	0.2659
432.0	0.2450
432.3	0.2256
432.6	0.2078
432.9	0.1914
433.2	0.1766
433.5	0.1634
433.8	0.1507
434.1	0.1390
434.4	0.1289
434.7	0.1198
435.0	0.1115
435.3	0.1032
435.6	0.0962
435.9	0.0910
436.2	0.0865
436.5	0.0823
436.8	0.0781
437.1	0.0746
437.4	0.0722
437.7	0.0705
438.0	0.0684
438.3	0.0673
438.6	0.0667
438.9	0.0660
439.2	0.0650
439.5	0.0643
439.8	0.0634
440.1	0.0629
440.4	0.0635
440.7	0.0643
441.0	0.0650
441.3	0.0653
441.6	0.0653
441.9	0.0653
442.2	0.0652
442.5	0.0641
442.8	0.0629
443.1	0.0622
443.4	0.0617
443.7	0.0615
444.0	0.0613
444.3	0.0612
444.6	0.0609
444.9	0.0613
445.2	0.0624
445.5	0.0626
445.8	0.0620
446.1	0.0616
446.4	0.0609
446.7	0.0603
447.0	0.0590
447.3	0.0581
447.6	0.0571
447.9	0.0565
448.2	0.0559
448.5	0.0547
448.8	0.0538
449.1	0.0531
449.4	0.0522
449.7	0.0514
450.0	0.0500
450.3	0.0491
450.6	0.0483
450.9	0.0478
451.2	0.0468
451.5	0.0457
451.8	0.0451
452.1	0.0446
452.4	0.0433
452.7	0.0414
453.0	0.0398
453.3	0.0381
453.6	0.0366
453.9	0.0352
454.2	0.0338
454.5	0.0330
454.8	0.0326
455.1	0.0325
455.4	0.0315
455.7	0.0302
456.0	0.0306
456.3	0.0316
456.6	0.0319
456.9	0.0314
457.2	0.0309
457.5	0.0309
457.8	0.0311
458.1	0.0310
458.4	0.0305
458.7	0.0305
459.0	0.0313
459.3	0.0317
459.6	0.0318
459.9	0.0324
460.2	0.0335
460.5	0.0343
460.8	0.0347
461.1	0.0353
461.4	0.0351
461.7	0.0346
462.0	0.0338
462.3	0.0339
462.6	0.0346
462.9	0.0355
463.2	0.0357
463.5	0.0362
463.8	0.0372
464.1	0.0383
464.4	0.0387
464.7	0.0390
465.0	0.0390
465.3	0.0388
465.6	0.0388
465.9	0.0389
466.2	0.0386
466.5	0.0387
466.8	0.0399
467.1	0.0412
467.4	0.0425
467.7	0.0438
468.0	0.0444
468.3	0.0446
468.6	0.0444
468.9	0.0451
469.2	0.0467
469.5	0.0492
469.8	0.0514
470.1	0.0536
470.4	0.0558
470.7	0.0580
471.0	0.0590
471.3	0.0598
471.6	0.0617
471.9	0.0642
472.2	0.0671
472.5	0.0698
472.8	0.0729
473.1	0.0760
473.4	0.0790
473.7	0.0821
474.0	0.0853
474.3	0.0887
474.6	0.0926
474.9	0.0961
475.2	0.0992
475.5	0.1026
475.8	0.1055
476.1	0.1077
476.4	0.1101
476.7	0.1128
477.0	0.1151
477.3	0.1167
477.6	0.1180
477.9	0.1189
478.2	0.1194
478.5	0.1191
478.8	0.1191
479.1	0.1187
479.4	0.1171
479.7	0.1160
480.0	0.1155
480.3	0.1151
480.6	0.1134
480.9	0.1111
481.2	0.1085
481.5	0.1062
481.8	0.1036
482.1	0.1014
482.4	0.0989
482.7	0.0959
483.0	0.0926
483.3	0.0894
483.6	0.0865
483.9	0.0837
484.2	0.0816
484.5	0.0791
484.8	0.0765
485.1	0.0741
485.4	0.0723
485.7	0.0710
486.0	0.0700
486.3	0.0689
486.6	0.0683
486.9	0.0672
487.2	0.0660
487.5	0.0645
487.8	0.0631
488.1	0.0611
488.4	0.0596
488.7	0.0591
489.0	0.0587
489.3	0.0576
489.6	0.0564
489.9	0.0559
490.2	0.0555
490.5	0.0557
490.8	0.0556
491.1	0.0552
491.4	0.0544
491.7	0.0529
492.0	0.0516
492.3	0.0504
492.6	0.0504
492.9	0.0514
493.2	0.0518
493.5	0.0523
493.8	0.0521
494.1	0.0517
494.4	0.0518
494.7	0.0522
495.0	0.0527
495.3	0.0528
495.6	0.0532
495.9	0.0540
496.2	0.0542
496.5	0.0540
496.8	0.0545
497.1	0.0550
497.4	0.0551
497.7	0.0556
498.0	0.0569
498.3	0.0586
498.6	0.0601
498.9	0.0620
499.2	0.0640
499.5	0.0658
499.8	0.0682
500.1	0.0705
500.4	0.0732
500.7	0.0763
501.0	0.0802
501.3	0.0843
501.6	0.0884
501.9	0.0916
502.2	0.0954
502.5	0.0993
502.8	0.1029
503.1	0.1071
503.4	0.1118
503.7	0.1169
504.0	0.1212
504.3	0.1257
504.6	0.1304
504.9	0.1345
505.2	0.1382
505.5	0.1422
505.8	0.1463
506.1	0.1493
506.4	0.1513
506.7	0.1530
507.0	0.1554
507.3	0.1581
507.6	0.1604
507.9	0.1618
508.2	0.1620
508.5	0.1623
508.8	0.1621
509.1	0.1617
509.4	0.1613
509.7	0.1609
510.0	0.1593
510.3	0.1575
510.6	0.1553
510.9	0.1522
511.2	0.1491
511.5	0.1462
511.8	0.1428
512.1	0.1399
512.4	0.1367
512.7	0.1324
513.0	0.1274
513.3	0.1222
513.6	0.1181
513.9	0.1151
514.2	0.1116
514.5	0.1074
514.8	0.1040
515.1	0.1003
515.4	0.0967
515.7	0.0930
516.0	0.0889
516.3	0.0847
516.6	0.0808
516.9	0.0765
517.2	0.0732
517.5	0.0705
517.8	0.0680
518.1	0.0652
518.4	0.0625
518.7	0.0603
519.0	0.0580
519.3	0.0564
519.6	0.0552
519.9	0.0540
520.2	0.0527
520.5	0.0513
520.8	0.0506
521.1	0.0493
521.4	0.0473
521.7	0.0450
522.0	0.0433
522.3	0.0429
522.6	0.0422
522.9	0.0408
523.2	0.0396
523.5	0.0389
523.8	0.0383
524.1	0.0373
524.4	0.0365
524.7	0.0368
525.0	0.0373
525.3	0.0369
525.6	0.0364
525.9	0.0360
526.2	0.0353
526.5	0.0352
526.8	0.0352
527.1	0.0349
527.4	0.0347
527.7	0.0342
528.0	0.0341
528.3	0.0338
528.6	0.0335
528.9	0.0335
529.2	0.0333
529.5	0.0338
529.8	0.0348
530.1	0.0356
530.4	0.0355
530.7	0.0350
531.0	0.0349
531.3	0.0346
531.6	0.0339
531.9	0.0331
532.2	0.0325
532.5	0.0320
532.8	0.0313
533.1	0.0312
533.4	0.0310
533.7	0.0303
534.0	0.0292
534.3	0.0285
534.6	0.0278
534.9	0.0271
535.2	0.0267
535.5	0.0264
535.8	0.0257
536.1	0.0246
536.4	0.0236
536.7	0.0230
537.0	0.0220
537.3	0.0204
537.6	0.0179
537.9	0.0151
538.2	0.0121
538.5	0.0094
538.8	0.0071
539.1	0.0044
539.4	0.0019
539.7	-0.0006
540.0	-0.0034
540.3	-0.0061
540.6	-0.0093
540.9	-0.0135
541.2	-0.0174
541.5	-0.0215
541.8	-0.0259
542.1	-0.0308
542.4	-0.0365
542.7	-0.0424
543.0	-0.0481
543.3	-0.0537
543.6	-0.0591
543.9	-0.0648
544.2	-0.0700
544.5	-0.0747
544.8	-0.0788
545.1	-0.0821
545.4	-0.0855
545.7	-0.0886
546.0	-0.0913
546.3	-0.0937
546.6	-0.0956
546.9	-0.0977
547.2	-0.1003
547.5	-0.1034
547.8	-0.1060
548.1	-0.1078
548.4	-0.1089
548.7	-0.1100
549.0	-0.1101
549.3	-0.1090
549.6	-0.1073
549.9	-0.1050
550.2	-0.1022
550.5	-0.0989
550.8	-0.0954
551.1	-0.0917
551.4	-0.0873
551.7	-0.0828
552.0	-0.0782
552.3	-0.0729
552.6	-0.0674
552.9	-0.0612
553.2	-0.0548
553.5	-0.0489
553.8	-0.0432
554.1	-0.0372
554.4	-0.0315
554.7	-0.0259
555.0	-0.0215
555.3	-0.0173
555.6	-0.0125
555.9	-0.0079
556.2	-0.0039
556.5	-0.0004
556.8	0.0025
557.1	0.0063
557.4	0.0101
557.7	0.0141
558.0	0.0170
558.3	0.0201
558.6	0.0229
558.9	0.0257
559.2	0.0284
559.5	0.0306
559.8	0.0326
560.1	0.0334
560.4	0.0344
560.7	0.0352
561.0	0.0356
561.3	0.0365
561.6	0.0374
561.9	0.0381
562.2	0.0389
562.5	0.0392
562.8	0.0394
563.1	0.0390
563.4	0.0389
563.7	0.0390
564.0	0.0395
564.3	0.0392
564.6	0.0383
564.9	0.0370
565.2	0.0360
565.5	0.0352
565.8	0.0350
566.1	0.0346
566.4	0.0336
566.7	0.0322
567.0	0.0306
567.3	0.0298
567.6	0.0284
567.9	0.0274
568.2	0.0265
568.5	0.0254
568.8	0.0255
569.1	0.0260
569.4	0.0262
569.7	0.0263
570.0	0.0263
570.3	0.0259
570.6	0.0245
570.9	0.0233
571.2	0.0224
571.5	0.0223
571.8	0.0225
572.1	0.0229
572.4	0.0234
572.7	0.0239
573.0	0.0241
573.3	0.0246
573.6	0.0256
573.9	0.0256
574.2	0.0255
574.5	0.0263
574.8	0.0278
575.1	0.0299
575.4	0.0329
575.7	0.0353
576.0	0.0371
576.3	0.0388
576.6	0.0409
576.9	0.0433
577.2	0.0453
577.5	0.0474
577.8	0.0491
578.1	0.0515
578.4	0.0541
578.7	0.0563
579.0	0.0578
579.3	0.0587
579.6	0.0597
579.9	0.0619
580.2	0.0646
580.5	0.0663
580.8	0.0676
581.1	0.0688
581.4	0.0693
581.7	0.0703
582.0	0.0716
582.3	0.0723
582.6	0.0725
582.9	0.0727
583.2	0.0718
583.5	0.0708
583.8	0.0694
584.1	0.0685
584.4	0.0678
584.7	0.0677
585.0	0.0674
585.3	0.0663
585.6	0.0653
585.9	0.0637
586.2	0.0622
586.5	0.0609
586.8	0.0595
587.1	0.0578
587.4	0.0563
587.7	0.0548
588.0	0.0538
588.3	0.0534
588.6	0.0522
588.9	0.0507
589.2	0.0491
589.5	0.0477
589.8	0.0463
590.1	0.0454
590.4	0.0447
590.7	0.0449
591.0	0.0447
591.3	0.0446
591.6	0.0447
591.9	0.0440
592.2	0.0435
592.5	0.0431
592.8	0.0432
593.1	0.0439
593.4	0.0447
593.7	0.0452
594.0	0.0454
594.3	0.0455
594.6	0.0453
594.9	0.0447
595.2	0.0451
595.5	0.0445
595.8	0.0434
596.1	0.0429
596.4	0.0427
596.7	0.0425
597.0	0.0423
597.3	0.0425
597.6	0.0434
597.9	0.0440
598.2	0.0442
598.5	0.0442
598.8	0.0449
[truncated: 2,404 more rows]
